# Supplementary material for: Pre-receptor regulation of 11-oxyandrogens differs between normal and cancerous endometrium and across endometrial cancer grades and molecular subtypes
Source: Front Endocrinol (Lausanne). 2024 Aug 14;15:1404804. doi: 10.3389/fendo.2024.1404804 (PMC11349532; doi:10.3389/fendo.2024.1404804)
Supplement: Supplementary file 2 [file Table1.xlsx]

## Sheet: Readme
List of tables	Description
Supplementary table 1A	LC-MS/MS ESI-positive method
Supplementary table 1B	LC-MS/MS ESI-negative method
Supplementary table 2A	Differerentially expressed genes in Ishikawa cell line upon incubation with 10 nM DHT
Supplementary table 2B	Differerentially expressed genes in Ishikawa cell line upon incubation with 10 nM 11KDHT
Supplementary table 2C	Differerentially expressed genes in RL95-2 cell line upon incubation with 10 nM DHT
Supplementary table 2D	Differerentially expressed genes in RL95-2 cell line upon incubation with 10 nM 11KDHT
Supplementary table 3A	Differentially expressed genes in low-grade EC vs tumor-adjacent endometrium from TCGA UCEC cohort
Supplementary table 3B	Differentially expressed genes in high-grade EC vs tumor-adjacent endometrium from TCGA UCEC cohort

## Sheet: Table_1A
Instrument
Shimadzu Nexera HPLC
Sciex 3500 TQ mass spectrometer
ESI positive method
Analyte dependent parameters										Ion source dependent parameters				Chromatographic parameters
Steroid	Precursor ion	Product ion	RT (min)	DP (V)	EP (V)	CE (V)	CXP (V)	LLOQ (pM)		Parameter	Value			Time (min)	Gradient
Androstenedione (A4)	287.2	97.0 (quantifier)	10.86	120	10	30	10	13		Curtain gas (psi)	45			0.00 to 10.00	70% to 4% MP A
	287.2	109.0 (qualifier)	10.86	120	10	40	8			Collision gas (psi)	8			10.00 to 15.00	70% to 4% MP A
Testosterone (T)	289.2	97.0 (quantifier)	11.24	120	10	30	10	13		IonSpray voltage (V)	5000			15.00 to 15.01	4% to 70% MP A
	289.2	109.0 (qualifier)	11.24	120	10	30	10			Temperature (°C)	700			15.01 to 20.00	70% mMP A
5α-dihydrotestosterone (DHT)	291.2	255.1 (quantifier)	12	120	10	20	16	24		Ion Source Gas 1 (psi)	60
	291.2	159.0 (qualifier)	12	120	10	30	14			Ion Source Gas 2 (psi)	40
11β-hidroxyA4 (11βOHA4)	303.2	267.1 (quantifier)	9.7	120	10	20	10	24						Column	Kinetex 2.6 µm XB-C18 column (100 x 4.6 mm)
	303.2	121.1 (qualifier)	9.7	120	10	40	8							Flow rate	0.5 mL/min
11-keto-A4 (11KA4)	301.2	121.1 (quantifier)	8.99	120	10	30	10	24						Mobile phase A	5% MS-grade MeOH in MS-grade water, MS-grade 0.2 mM NH4F
	301.2	91.1 (qualifier)	8.99	120	10	70	6							Mobile phase B	MS-grade methanol, 0.2 mM MS-grade NH4F
11β-hidroxytestosterone (11βOHT)	305.2	269.1 (quantifier)	10.06	120	10	20	8	24						Autosampler temperature (°C)	45
	305.2	121.0 (qualifier)	10.06	120	10	30	8
11-keto-T (11KT)	303.2	259.2 (quantifier)	9.38	120	10	30	14	24
	303.2	121.1 (qualifier)	9.38	120	10	30	12
11-keto-DHT (11KDHT)	305.2	269.2 (quantifier)	10.01	120	10	30	6	24
	305.2	243.1 (qualifier)	10.01	120	10	30	8
Dehydroepiandrosterone (DHEA)	271.1	253.2 (quantifier)	11.4	120	10	20	8	122
	271.1	213.3 (qualifier)	11.4	100	10	20	10
Testosterone-2,3,4-13C3	291.2	100.0 (quantifier)	11.24	120	10	30	10	NA
	292.2	112.0 (qualifier)	11.24	120	10	30	10

## Sheet: Table_1B
Instrument
Shimadzu Nexera HPLC
Sciex 3500 TQ mass spectrometer
ESI-negative method
Analyte dependent parameters										Ion source dependent parameters				Chromatographic parameters
Steroid	Precursor ion	Product ion	RT (min)	DP (V)	EP (V)	CE (V)	CXP (V)	LLOQ (pM)		Parameter	Value			Time (min)	Gradient
DHEA-sulfate (DHEAS)	367.07	97.00 (quantifier)	6.22	-120	-10	-70	-12	136		Curtain gas (psi)	40			0.00 to 1.00	70% MP A
	367.07	80.00 (qualifier)	6.22	120	-10	-100	-8			Collision gas (psi)	6			1.00 to 3.00	70% to 4% MP A
DHEAS-d5	372	98.00 (quantifier)	6.22	-120	-10	-70	-12	NA		IonSpray voltage (V)	-4500			3.00 to 8.00	4% MP A
	367.07	79.90 (qualifier)	6.22	-120	-10	-100	-8			Temperature (°C)	700			8.00 to 8.01	4% to 70% MP A
										Ion Source Gas 1 (psi)	40			8.01 to 15.00	70% mMP A
										Ion Source Gas 2 (psi)	70
														Column	Kinetex 2.6 µm XB-C18 column (100 x 4.6 mm)
														Flow rate	0.5 mL/min
														Mobile phase A	5% MeOH in water, 0.2 mM NH4F
														Mobile phase B	Methanol, 0.2 mM NH4F
														Autosampler temperature (°C)	38

## Sheet: Table_2A
Ishikawa_10 nM DHT vs control
Gene	baseMean	log2FoldChange	lfcSE	stat	pvalue	padj
MYO1D	3149.93	0.57537	0.0624815	9.20865	3.3e-20	5.95e-16
LAMC3	826.608	0.605578	0.107191	5.64955	1.61e-08	0.000144841
NAV2	1542.72	0.500142	0.10189	4.90863	9.17e-07	0.00550505
ENPP1	1441.18	0.331164	0.0768854	4.30724	1.65e-05	0.0744166
WNT11	721.142	-0.432574	0.10368	-4.17221	3.02e-05	0.108642
PEG10	4499.96	0.281303	0.0681076	4.13028	3.62e-05	0.108741
NCMAP	126.416	0.811633	0.209504	3.87407	0.000107034	0.275338
FOXJ1	550.551	0.552927	0.148408	3.72571	0.000194763	0.438386
CHST2	1778.09	-0.268288	0.0731805	-3.66612	0.000246262	0.492716
NOMO3	1320.5	0.405873	0.116296	3.48999	0.000483039	0.869808
PRKX	1392.9	0.307216	0.0897572	3.42274	0.000619929	0.950676
ID1	2307.59	-0.247174	0.0731699	-3.37808	0.000729929	0.950676
POFUT1	870.799	0.423297	0.126018	3.359	0.000782238	0.950676
EHF	647.037	0.334786	0.0997568	3.35602	0.00079072	0.950676
ZNF775	276.76	-0.465306	0.138665	-3.3556	0.000791922	0.950676
COL26A1	492.183	-0.38779	0.116704	-3.32285	0.000891027	0.951514
KIAA1551	2320.72	0.276368	0.0832288	3.32058	0.000898303	0.951514
CCDC146	1378.76	0.396734	0.120512	3.29206	0.000994552	0.994939
GPR89B	384.142	-0.507774	0.156992	-3.2344	0.00121897	0.999748
AKAP6	404.459	0.373132	0.116701	3.19733	0.00138704	0.999748
CDH6	695.295	0.349947	0.109666	3.19102	0.00141773	0.999748
SNX29	965.897	0.275987	0.0873262	3.16042	0.00157544	0.999748
PCSK1N	2253.05	-0.232584	0.0736981	-3.15591	0.00160001	0.999748
ZNF569	145.758	0.742203	0.239578	3.09796	0.00194857	0.999748
SERINC5	2812.65	0.204095	0.0661061	3.08739	0.00201925	0.999748
B4GALNT4	3805.75	-0.274526	0.090674	-3.02762	0.00246487	0.999748
VPS50	700.461	0.299051	0.0999459	2.99213	0.00277041	0.999748
PHACTR2	2885.84	0.183865	0.0614523	2.992	0.00277157	0.999748
SERF1B	168.069	-0.751024	0.251899	-2.98145	0.00286889	0.999748
MAGEA2	97.1216	0.900429	0.302632	2.97532	0.0029268	0.999748
GLIS3	546.082	0.351044	0.119464	2.93848	0.00329829	0.999748
TANC2	2126.99	0.199951	0.068639	2.91308	0.00357886	0.999748
ATL3	1476.89	0.28787	0.0996086	2.89001	0.00385233	0.999748
MAGED4B	115.193	-2.40222	0.836894	-2.8704	0.00409951	0.999748
ADAMTS15	860.036	0.288071	0.10044	2.86808	0.00412968	0.999748
UBASH3B	997.847	0.285485	0.100228	2.84836	0.00439448	0.999748
ADGRA3	1767.07	0.24737	0.0876322	2.82282	0.00476027	0.999748
PDK4	958.607	0.329785	0.116912	2.82079	0.00479053	0.999748
SEMA3B	772.282	-0.288933	0.103022	-2.80457	0.0050384	0.999748
ZNF570	350.459	0.397789	0.141879	2.80373	0.00505156	0.999748
FOXJ2	1065.34	0.364309	0.130359	2.79467	0.00519529	0.999748
CREB1	675.554	0.293627	0.106984	2.74458	0.00605886	0.999748
PRTG	262.934	0.49903	0.182289	2.73757	0.0061895	0.999748
STOX2	902.559	0.236091	0.0867831	2.72047	0.006519	0.999748
SLC14A2	896.26	-0.267487	0.098627	-2.7121	0.00668577	0.999748
USP13	1089.41	0.293224	0.109411	2.68003	0.00736166	0.999748
ERAL1	599.714	0.385827	0.144243	2.67485	0.00747635	0.999748
SLC2A12	397.043	0.411568	0.153924	2.67383	0.00749897	0.999748
AFF3	366.477	-0.370903	0.139261	-2.66336	0.00773646	0.999748
ITSN2	1553.2	0.202352	0.0760174	2.66191	0.00776983	0.999748
BANK1	319.215	0.424985	0.160062	2.65513	0.00792773	0.999748
RCAN3	860.297	0.260565	0.0984881	2.64565	0.00815341	0.999748
GSPT1	5889.91	0.172803	0.0653467	2.64441	0.00818343	0.999748
TRIM72	88.089	-0.680953	0.258236	-2.63694	0.00836584	0.999748
KLF16	1233.55	-0.238642	0.0905425	-2.6357	0.0083965	0.999748
SLC29A3	66.302	0.71911	0.273641	2.62794	0.00859046	0.999748
SLC8A2	83.4674	-0.703179	0.269389	-2.61027	0.00904695	0.999748
ETV7	196.941	-0.546323	0.209964	-2.60199	0.00926852	0.999748
CKMT1B	106.563	-0.705475	0.271454	-2.59887	0.00935311	0.999748
STAM	776.546	0.351812	0.135501	2.59638	0.00942129	0.999748
NFIB	2243.95	0.176745	0.0682813	2.58848	0.00964006	0.999748
C4orf48	2042.76	-0.211051	0.081597	-2.5865	0.00969552	0.999748
CSRP2	1985.62	-0.230544	0.0896205	-2.57245	0.0100981	0.999748
KCTD20	3461.97	0.186231	0.0724792	2.56944	0.0101862	0.999748
STK39	502.935	0.287978	0.112316	2.56399	0.0103476	0.999748
SOX6	1562.42	0.224863	0.087914	2.55776	0.0105348	0.999748
LBX2	228.663	-0.415249	0.162952	-2.54829	0.0108251	0.999748
DYRK2	3711.81	0.176864	0.0694109	2.54807	0.010832	0.999748
CFLAR	2294	0.172062	0.0679452	2.53237	0.0113294	0.999748
AC011448.1	128.927	-0.486515	0.192487	-2.52752	0.0114872	0.999748
NOTCH4	75.92	-0.649214	0.257201	-2.52415	0.0115978	0.999748
URGCP-MRPS24	2.1598	4.54155	1.80226	2.51992	0.0117381	0.999748
ZC3H12C	803.568	0.228743	0.0909087	2.51618	0.0118634	0.999748
CTDSPL	1041.24	0.253547	0.100773	2.51603	0.0118685	0.999748
SECISBP2L	2473.22	0.223225	0.0887672	2.51473	0.0119124	0.999748
TTC28	1941.12	0.169143	0.0673126	2.5128	0.0119778	0.999748
CLIP1	5338.6	0.156623	0.0624684	2.50723	0.012168	0.999748
ARHGEF11	1960.82	0.220282	0.0879786	2.50381	0.0122863	0.999748
PLAGL2	742.861	0.325715	0.130379	2.49823	0.0124817	0.999748
CCDC6	4798.25	0.161644	0.0649042	2.4905	0.0127563	0.999748
LRP6	2273.71	0.283643	0.113915	2.48996	0.0127758	0.999748
MBNL1	3972.65	0.163494	0.0657423	2.48689	0.0128863	0.999748
SORL1	2675.77	0.192248	0.077457	2.48199	0.0130649	0.999748
JUND	7832.87	-0.185614	0.0749873	-2.47527	0.0133137	0.999748
IL1R1	537.361	0.344329	0.139242	2.47288	0.0134029	0.999748
MITF	315.844	0.434168	0.175617	2.47225	0.0134267	0.999748
HELZ	1736.04	0.249931	0.101476	2.46297	0.0137792	0.999748
LITAF	3380.54	0.195438	0.0793924	2.46168	0.013829	0.999748
INO80D	2009.42	0.17831	0.0725097	2.45911	0.013928	0.999748
ZNF780A	484.472	0.322059	0.131025	2.458	0.0139713	0.999748
SLC7A11	11440.4	0.154017	0.0626901	2.4568	0.0140181	0.999748
LPIN1	729.516	0.252697	0.102932	2.45498	0.0140892	0.999748
C22orf23	61.1157	0.712402	0.290194	2.45491	0.0140918	0.999748
ST6GALNAC1	509.255	0.308856	0.125984	2.45155	0.0142242	0.999748
SKP2	1645.21	0.249463	0.10193	2.4474	0.0143892	0.999748
NABP1	763.376	0.239408	0.0979099	2.44519	0.0144777	0.999748
TCIM	183.922	0.419492	0.17164	2.44402	0.0145247	0.999748
TBC1D3G	47.7848	0.878277	0.359398	2.44374	0.0145358	0.999748
LGR4	1232.31	0.198555	0.0813962	2.43936	0.0147132	0.999748
PCED1B	15.6581	-1.39173	0.571859	-2.4337	0.0149455	0.999748
ITGB8	1006.57	0.216231	0.0888917	2.43252	0.0149943	0.999748
SYN1	446.288	-0.298539	0.122803	-2.43104	0.0150554	0.999748
NAGLU	966.689	-0.213676	0.0879852	-2.42854	0.0151597	0.999748
SMC2	4626.27	0.192088	0.0791863	2.42578	0.0152756	0.999748
RBM25	2930.2	0.208358	0.0859355	2.42459	0.0153257	0.999748
JTB	190.908	0.478295	0.197325	2.42389	0.0153551	0.999748
MT-ND4L	26445.8	0.203701	0.0842642	2.41741	0.0156314	0.999748
COL28A1	33.7083	-0.973804	0.402845	-2.41732	0.0156353	0.999748
ZNF589	194.691	0.48786	0.202004	2.4151	0.0157307	0.999748
PRRG4	1357.32	0.232335	0.0962258	2.41448	0.0157576	0.999748
MEX3D	4045.31	-0.244088	0.101206	-2.4118	0.015874	0.999748
SCX	779.941	-0.270255	0.112092	-2.411	0.0159087	0.999748
GET4	631.118	-0.295958	0.122809	-2.4099	0.0159568	0.999748
DMWD	2121.75	-0.177854	0.0739357	-2.40552	0.0161493	0.999748
CHCHD6	470.814	-0.281699	0.117202	-2.40353	0.0162375	0.999748
RAB30	302.436	0.4153	0.17346	2.39421	0.0166563	0.999748
PDGFC	1139.94	0.204963	0.0856468	2.39312	0.0167057	0.999748
TUBA1A	3021.8	-0.173281	0.072463	-2.3913	0.0167888	0.999748
ZNF212	436.039	0.30252	0.126599	2.3896	0.0168669	0.999748
TMEM132E	2.0108	-4.46694	1.86978	-2.38902	0.0168935	0.999748
CACNA1G	540.208	-0.25915	0.108521	-2.38802	0.0169396	0.999748
EGFL7	1932.95	-0.205284	0.0862299	-2.38065	0.0172819	0.999748
ZNF628	748.286	-0.239415	0.10069	-2.37775	0.0174186	0.999748
PRIMA1	851.696	0.234966	0.0989504	2.37459	0.0175686	0.999748
LMBRD2	846.322	0.283118	0.119269	2.37379	0.0176068	0.999748
ZNF217	1327.53	0.186987	0.079075	2.36467	0.0180459	0.999748
RNF5	3281.28	-0.156804	0.0663358	-2.36379	0.0180892	0.999748
JMY	2472.63	0.176444	0.0747533	2.36035	0.0182575	0.999748
CPLANE1	1058.86	0.209023	0.0886141	2.3588	0.018334	0.999748
RBL2	1517.62	0.214118	0.0909849	2.35334	0.0186057	0.999748
PROSER1	2235.37	0.225542	0.0959129	2.35154	0.0186961	0.999748
GAB1	399.384	0.325058	0.138386	2.34892	0.018828	0.999748
QSER1	2526.11	0.180853	0.0771039	2.34558	0.0189976	0.999748
PIK3CB	1745.65	0.186344	0.0794594	2.34514	0.0190199	0.999748
COL1A2	10674.4	0.176792	0.0754429	2.34339	0.0191095	0.999748
CCDC88A	1065.96	0.239158	0.102092	2.34257	0.0191516	0.999748
DSC2	1561.03	0.177614	0.0758204	2.34257	0.0191516	0.999748
FUT4	348.71	0.296077	0.126482	2.34087	0.019239	0.999748
LMO7	2102.62	0.225191	0.0965183	2.33315	0.0196405	0.999748
SRGAP1	595.413	0.287425	0.123445	2.32837	0.0198925	0.999748
BCAP29	1365.13	0.206169	0.0885564	2.32811	0.0199064	0.999748
KRAS	3400	0.202434	0.087104	2.32405	0.0201226	0.999748
CHP1	5098.76	0.135526	0.0583724	2.32175	0.0202462	0.999748
DMPK	2751.92	-0.154264	0.0664469	-2.32161	0.0202541	0.999748
CHODL	41.482	-0.800811	0.345182	-2.31997	0.0203426	0.999748
MANEA	1184.7	0.180981	0.0780436	2.31897	0.0203964	0.999748
FZD4	354.826	-0.362631	0.156413	-2.31842	0.0204268	0.999748
PRPSAP1	861.829	0.283256	0.122207	2.31785	0.0204576	0.999748
ATAD3A	2617.13	-0.15406	0.0665006	-2.31667	0.0205216	0.999748
PHIP	3827.34	0.21914	0.0946002	2.31649	0.0205317	0.999748
FBXW10	112.379	-0.61553	0.265859	-2.31525	0.0205992	0.999748
IGFN1	2167.71	-0.235368	0.101965	-2.30832	0.0209812	0.999748
NRIP1	819.357	0.22505	0.0979233	2.29822	0.021549	0.999748
C2orf50	20.6315	1.11027	0.483308	2.29723	0.0216055	0.999748
PTPRN2	10.0266	-1.76555	0.770747	-2.29069	0.0219811	0.999748
GSAP	636.352	0.323381	0.141176	2.29063	0.021985	0.999748
LTBP4	1560.13	-0.16901	0.0739015	-2.28696	0.022198	0.999748
VANGL1	1587.41	0.280695	0.122849	2.28487	0.0223206	0.999748
COBLL1	318.444	0.340873	0.149338	2.28256	0.0224561	0.999748
CREBL2	643.221	0.356867	0.15649	2.28044	0.0225815	0.999748
PPP1R3F	560.056	-0.281418	0.123541	-2.27792	0.022731	0.999748
PTPRB	67.4417	0.688012	0.302052	2.27779	0.0227392	0.999748
MBNL3	222.27	0.374042	0.16466	2.2716	0.0231104	0.999748
ZNF513	1058.95	-0.197746	0.0870924	-2.27053	0.0231755	0.999748
PFDN2	2347.31	-0.151259	0.0667143	-2.26726	0.0233744	0.999748
SNAPC3	1778.37	0.224209	0.0989668	2.2655	0.0234822	0.999748
TMEM144	824.865	0.2218	0.0981089	2.26075	0.0237747	0.999748
IGSF23	6.77556	2.03409	0.902202	2.25458	0.0241595	0.999748
PPFIA3	1859.22	-0.177009	0.0786742	-2.2499	0.0244552	0.999748
COL4A3BP	6848.45	0.118978	0.0528879	2.24962	0.0244731	0.999748
PDRG1	2875.61	-0.144787	0.0643947	-2.24844	0.0245484	0.999748
CCDC22	303.772	0.371236	0.165119	2.24829	0.0245577	0.999748
TBCB	5133.59	-0.147654	0.0657111	-2.24702	0.024639	0.999748
HIPK3	1975.45	0.169533	0.0754785	2.24611	0.0246971	0.999748
STK11	4772.17	-0.130793	0.0582858	-2.244	0.0248323	0.999748
PNPLA2	3825.8	-0.144669	0.0644728	-2.24388	0.0248403	0.999748
ACTR10	997.182	0.22278	0.0993407	2.24259	0.0249233	0.999748
MXD4	5497	-0.151374	0.0675675	-2.24034	0.025069	0.999748
CBWD2	2009.86	-0.152757	0.0681973	-2.23993	0.0250957	0.999748
CTNND2	111.515	0.495276	0.221199	2.23905	0.0251527	0.999748
MYO5B	1003.76	0.201833	0.0901986	2.23766	0.0252434	0.999748
WDR81	4177.14	-0.17555	0.0786465	-2.23214	0.025606	0.999748
SCAF8	1418.21	0.166878	0.0747912	2.23125	0.0256647	0.999748
TMED5	2828.61	0.190524	0.0854485	2.22969	0.0257681	0.999748
LATS1	1319.75	0.191297	0.0859598	2.22543	0.0260526	0.999748
ZBTB46	944.971	-0.197418	0.0888629	-2.22161	0.0263099	0.999748
PEX16	1145.4	-0.186372	0.0839608	-2.21975	0.0264361	0.999748
SCNN1A	7492.26	0.133995	0.0603686	2.21962	0.0264446	0.999748
SNX19	3086.22	0.18048	0.0813136	2.21955	0.0264494	0.999748
SNAP25	270.177	-0.326408	0.147205	-2.21738	0.0265975	0.999748
GDF9	115.513	-0.487904	0.220218	-2.21555	0.0267226	0.999748
NCALD	1782.46	0.17982	0.0811946	2.21468	0.0267819	0.999748
DNALI1	402.396	0.271554	0.122644	2.21417	0.0268171	0.999748
TFPT	901.836	-0.231238	0.104581	-2.21108	0.0270305	0.999748
ERBB3	2741.05	0.177717	0.0805237	2.20701	0.0273131	0.999748
NEK7	2283.11	0.168892	0.0765989	2.20489	0.0274617	0.999748
PLEKHG1	708.681	0.22893	0.103844	2.20456	0.0274847	0.999748
TIGD3	717.866	-0.260958	0.118539	-2.20145	0.0277041	0.999748
COL2A1	4625.6	-0.146497	0.0666234	-2.19889	0.0278857	0.999748
MFAP2	453.654	-0.291059	0.132577	-2.19539	0.0281355	0.999748
DEPTOR	491.207	0.30429	0.138646	2.19472	0.0281837	0.999748
ARHGAP45	2344.18	-0.153197	0.0698544	-2.19309	0.0283007	0.999748
AIMP1	672.964	0.279635	0.127552	2.19232	0.0283566	0.999748
CCDC136	556.863	-0.233944	0.106762	-2.19126	0.028433	0.999748
RASSF9	352.79	0.288554	0.132048	2.18522	0.0288724	0.999748
MSX1	14330.5	-0.153305	0.0701705	-2.18475	0.0289069	0.999748
ICK	290.257	0.30636	0.140299	2.18362	0.0289902	0.999748
PDCL3	1772.66	-0.171703	0.0786534	-2.18303	0.0290336	0.999748
TRIM43	35.6363	1.07114	0.491227	2.18055	0.0292169	0.999748
GPR75-ASB3	35.2202	-0.903907	0.414706	-2.17964	0.0292845	0.999748
SGMS2	624.163	0.220751	0.101296	2.17927	0.0293118	0.999748
ZBTB10	1546.96	0.174488	0.0800835	2.17882	0.0293448	0.999748
RINL	123.147	-0.435539	0.200001	-2.17769	0.0294294	0.999748
UBE2D1	757.926	0.238107	0.109388	2.17672	0.0295018	0.999748
KIF21A	4010.94	0.170858	0.0785136	2.17616	0.0295432	0.999748
KRTAP2-4	16.1564	-1.22191	0.561518	-2.17609	0.0295488	0.999748
PHF5A	2340.97	-0.155657	0.0717754	-2.16867	0.0301075	0.999748
SESN3	3713.35	0.147812	0.0681873	2.16774	0.0301788	0.999748
PLGLB1	38.1624	-0.791176	0.364995	-2.16764	0.0301863	0.999748
MYL6B	1803.35	-0.159501	0.0736579	-2.16543	0.0303546	0.999748
DBF4	2286.18	0.154715	0.0714549	2.16521	0.0303713	0.999748
IL5	1.67634	-4.20431	1.94428	-2.16241	0.0305869	0.999748
AC004556.1	169.744	0.418758	0.193667	2.16226	0.0305982	0.999748
ARRDC4	2263.22	-0.23581	0.109101	-2.16139	0.0306656	0.999748
NOP2	105.898	-0.472618	0.218684	-2.16119	0.0306805	0.999748
CAPN2	501.355	0.325517	0.15065	2.16075	0.0307144	0.999748
PCLO	465.021	0.259914	0.120291	2.16072	0.0307172	0.999748
TNPO1	6576.78	0.173869	0.0804787	2.16043	0.0307394	0.999748
GCK	37.9115	0.875123	0.40559	2.15765	0.0309549	0.999748
RNF157	955.535	0.187564	0.0869342	2.15754	0.0309633	0.999748
ETFBKMT	132.627	0.444564	0.206241	2.15555	0.0311188	0.999748
BHLHB9	592.273	0.229157	0.106456	2.1526	0.0313502	0.999748
SLC22A1	32.4457	-0.838542	0.389662	-2.15197	0.0313994	0.999748
RAB27B	121.789	0.460136	0.214296	2.1472	0.0317775	0.999748
SPTBN1	7240.3	0.15792	0.0735812	2.14621	0.0318565	0.999748
KLF10	4254.9	-0.128083	0.0596996	-2.14545	0.0319166	0.999748
MBOAT1	144.11	0.4243	0.197771	2.14541	0.0319198	0.999748
SIX5	647.3	-0.209734	0.0977717	-2.14514	0.0319419	0.999748
SLC35B4	681.111	0.254109	0.118511	2.14418	0.0320181	0.999748
ZNF782	266.844	0.296149	0.138175	2.14329	0.0320898	0.999748
ZNF124	440.548	-0.249754	0.116543	-2.14303	0.0321107	0.999748
MGAM	5.27649	2.37098	1.10745	2.14093	0.0322793	0.999748
CHPF	10281.6	-0.127296	0.0596037	-2.13571	0.0327031	0.999748
PCDH9	3333.79	0.130595	0.061175	2.13478	0.0327789	0.999748
MKI67	15469.9	0.145724	0.0683008	2.13357	0.032878	0.999748
SBK1	1670.16	-0.217265	0.101874	-2.13269	0.0329502	0.999748
HIVEP3	62.595	-0.590207	0.276917	-2.13135	0.0330603	0.999748
VPS54	698.869	0.268568	0.126043	2.13076	0.0331088	0.999748
NCOA2	1392.6	0.173212	0.0813074	2.13034	0.0331439	0.999748
NHLRC3	981.932	0.21107	0.0991038	2.12979	0.0331889	0.999748
PDE3A	133.761	0.416126	0.195462	2.12894	0.0332594	0.999748
NUP210L	129.61	-0.494198	0.23221	-2.12824	0.0333175	0.999748
TLCD2	856.124	0.286832	0.135024	2.1243	0.0336454	0.999748
PRELID2	177.439	0.363174	0.171116	2.12239	0.0338048	0.999748
MRPL34	2674.93	-0.167354	0.0789389	-2.12004	0.0340023	0.999748
PUM1	3918.35	0.124562	0.0588632	2.11613	0.0343334	0.999748
SIRT6	1851.27	-0.18111	0.085668	-2.11409	0.0345073	0.999748
FBXW9	282.223	-0.308092	0.14579	-2.11325	0.0345791	0.999748
BEST1	817.618	0.228332	0.108148	2.11129	0.0347471	0.999748
DACH2	33.5813	-0.808308	0.383609	-2.10712	0.0351076	0.999748
DSP	9673.76	0.119516	0.056754	2.10586	0.0352167	0.999748
SCARF2	63.6394	-0.619471	0.294468	-2.10369	0.0354052	0.999748
PNPLA7	487.142	-0.292165	0.138896	-2.10348	0.0354236	0.999748
TBL1X	1065.5	0.220542	0.104874	2.10292	0.0354731	0.999748
AEBP1	1037.43	-0.182675	0.0871173	-2.09688	0.0360042	0.999748
CCDC117	1822.48	0.175918	0.0839096	2.09652	0.036036	0.999748
ESPN	4345.62	-0.154601	0.0737662	-2.09582	0.036098	0.999748
GRM4	106.949	-0.478713	0.228584	-2.09426	0.0362369	0.999748
AL162231.1	36.2238	-0.782984	0.374002	-2.09353	0.0363022	0.999748
KIF20B	2960.97	0.188288	0.0900927	2.08994	0.0366234	0.999748
GRM1	129.429	0.407817	0.195226	2.08894	0.036713	0.999748
CYB5RL	325.418	0.345234	0.1653	2.08854	0.0367496	0.999748
CDC26	486.29	-0.254438	0.12189	-2.08744	0.0368481	0.999748
PBK	1534.61	0.236544	0.113352	2.08681	0.0369053	0.999748
CR2	93.9152	-0.482391	0.231234	-2.08616	0.0369641	0.999748
MAZ	3073.1	-0.171695	0.0823176	-2.08577	0.0369998	0.999748
PPIE	2126.73	-0.149026	0.0715679	-2.08231	0.0373146	0.999748
TNFRSF1A	3173.99	-0.133269	0.064065	-2.08021	0.0375066	0.999748
HNRNPAB	14176.3	-0.138835	0.0667851	-2.07883	0.0376332	0.999748
UCKL1	209.869	0.403928	0.194455	2.07723	0.0377803	0.999748
JUNB	1706.49	-0.149033	0.0719258	-2.07204	0.0382613	0.999748
EFR3A	2270.94	0.15042	0.0726119	2.07156	0.0383066	0.999748
CGA	2.3991	3.61307	1.74599	2.06935	0.0385132	0.999748
NRARP	434.363	-0.262585	0.126911	-2.06905	0.0385412	0.999748
MROH6	1926.07	-0.156762	0.0757657	-2.06904	0.0385427	0.999748
RHOT1	641.264	0.300276	0.145335	2.06609	0.0388197	0.999748
TRAK2	2470.79	0.179617	0.0869569	2.06559	0.0388672	0.999748
ATOH7	15.8014	1.16598	0.564546	2.06534	0.0388906	0.999748
ITGA6	957.444	0.202559	0.0981223	2.06435	0.0389845	0.999748
RNASEK	330.719	-0.272908	0.132289	-2.06297	0.0391156	0.999748
UACA	1058.81	0.1877	0.0909956	2.06274	0.0391376	0.999748
PRSS1	727.616	0.285734	0.138531	2.06259	0.0391512	0.999748
MKRN2	887.332	0.19567	0.0949015	2.06182	0.0392252	0.999748
GCNT2	405.497	0.24575	0.119306	2.05983	0.0394151	0.999748
KHNYN	3059.48	0.134272	0.065207	2.05916	0.0394787	0.999748
SLC20A1	2954.7	-0.181636	0.0885879	-2.05035	0.0403306	0.999748
MPZL2	680.193	0.22136	0.107973	2.05015	0.0403499	0.999748
LRCH2	226.348	-0.347636	0.169588	-2.04989	0.0403752	0.999748
CALCOCO2	2806.38	0.134089	0.0654246	2.04951	0.0404118	0.999748
PPP3CB	1102.02	0.189769	0.0926326	2.04862	0.0404997	0.999748
EIF3J	3341.5	0.145988	0.0713017	2.04746	0.0406126	0.999748
S100P	57.1117	-0.826349	0.40383	-2.04628	0.040729	0.999748
ORAI2	1075.6	-0.178487	0.0873097	-2.0443	0.0409243	0.999748
LGALS4	32.4427	-0.783913	0.383808	-2.04246	0.0411055	0.999748
PITPNM1	1656.4	-0.155651	0.0762094	-2.04241	0.0411107	0.999748
KANK1	1055.18	-0.169005	0.0827826	-2.04156	0.0411955	0.999748
TRIM65	550.127	0.243265	0.119297	2.03914	0.0414356	0.999748
PLPPR3	92.0072	-0.513743	0.252166	-2.03732	0.0416179	0.999748
SMOC2	619.238	-0.305671	0.150105	-2.03638	0.0417122	0.999748
YAP1	4430.71	0.120172	0.0590419	2.03536	0.0418144	0.999748
CBLN2	208.527	0.381532	0.187498	2.03486	0.0418652	0.999748
DDX46	5718.08	0.149039	0.0732897	2.03356	0.0419961	0.999748
KPNA6	3591.43	0.156895	0.0771568	2.03346	0.0420065	0.999748
AMFR	1943.63	0.206184	0.10141	2.03318	0.0420348	0.999748
RBBP9	672.658	0.294689	0.14497	2.03275	0.0420775	0.999748
MTUS1	306.657	0.293826	0.144562	2.03253	0.0421001	0.999748
JDP2	2419.07	-0.14716	0.0724047	-2.03246	0.0421073	0.999748
NCKAP1	10577.7	0.11424	0.0562316	2.03161	0.0421935	0.999748
GBX2	168.621	-0.367807	0.181157	-2.03032	0.0423236	0.999748
MRPL30	1134.59	0.166829	0.0821763	2.03014	0.0423428	0.999748
WDR36	1125.19	0.216828	0.106834	2.02957	0.0423998	0.999748
STEAP2	179.874	0.430847	0.212333	2.02911	0.0424466	0.999748
HECTD1	6829.99	0.138333	0.0681772	2.02903	0.0424557	0.999748
DIRC2	1138.86	0.166456	0.0821697	2.02576	0.0427893	0.999748
CEP164	739.943	0.239528	0.118335	2.02415	0.0429551	0.999748
CFL2	1062.68	0.16664	0.0823898	2.02258	0.0431163	0.999748
PTPDC1	945.138	0.174321	0.0862107	2.02203	0.0431731	0.999748
DOP1B	817.891	0.178787	0.0885058	2.02006	0.0433771	0.999748
MAGEA2B	101.687	-1.1988	0.595084	-2.0145	0.0439566	0.999748
ABCB7	535.299	0.278425	0.138269	2.01364	0.0440468	0.999748
GSR	8235.87	0.115725	0.0574759	2.01345	0.044067	0.999748
NAA38	3555.38	-0.130492	0.0648427	-2.01244	0.0441732	0.999748
AP3M1	2085.65	0.19227	0.0956241	2.01068	0.0443591	0.999748
FABP5	1601.5	-0.15017	0.074778	-2.00821	0.0446211	0.999748
AASDHPPT	1123.6	0.167472	0.0834127	2.00776	0.0446693	0.999748
APOOL	1046.23	0.17321	0.0862817	2.00749	0.0446974	0.999748
MAP2K6	671.647	0.225535	0.112458	2.0055	0.0449095	0.999748
GATD3A	1040.77	-0.207158	0.103335	-2.00472	0.0449929	0.999748
GPKOW	601.369	0.280451	0.140089	2.00195	0.0452897	0.999748
AP3B1	2207.83	0.14259	0.0712447	2.00141	0.0453478	0.999748
INTS2	1127.23	0.160293	0.0802085	1.99845	0.0456674	0.999748
ICE1	1953.04	0.197457	0.0988579	1.99739	0.0457832	0.999748
GALNT1	3166.6	0.130883	0.0655319	1.99724	0.0457989	0.999748
KLHL31	24.6142	-0.900828	0.451266	-1.99622	0.0459096	0.999748
NCOR1	3819.24	0.157706	0.0791066	1.99359	0.0461969	0.999748
SMIM13	831.6	0.274072	0.137911	1.9873	0.0468889	0.999748
RELB	995.127	-0.16362	0.0823462	-1.98697	0.0469254	0.999748
BX255925.3	1843.65	-0.149792	0.0755314	-1.98318	0.0473478	0.999748
BAZ2A	2562.83	0.213444	0.107684	1.98213	0.0474644	0.999748
GGN	181.377	-0.366708	0.185016	-1.98204	0.0474748	0.999748
SEMA3A	1050.68	0.182582	0.0921743	1.98083	0.0476098	0.999748
TMEM117	390.236	0.252472	0.127479	1.98051	0.0476466	0.999748
ZMYM1	270.167	0.392514	0.198313	1.97927	0.047786	0.999748
ALOX12	239.174	-0.290747	0.147192	-1.97528	0.048236	0.999748
CFAP97	790.344	0.221234	0.112252	1.97086	0.0487395	0.999748
LSM7	2752.17	-0.133092	0.0675487	-1.97032	0.0488022	0.999748
CENPE	5304.48	0.137412	0.0697734	1.9694	0.0489074	0.999748
RUSC1	1431.49	-0.153041	0.0777257	-1.96898	0.048955	0.999748
STARD13	610.363	0.238965	0.121376	1.96879	0.0489768	0.999748
TMSB10	40559.4	-0.135644	0.0689991	-1.96588	0.0493119	0.999748
RBM5	2451.73	0.157621	0.0801992	1.96537	0.049371	0.999748
TMEM167B	1070.59	0.177119	0.0902018	1.96358	0.0495784	0.999748
PRELID1	3565.54	-0.143381	0.0730681	-1.9623	0.0497276	0.999748
DNM1L	3934.64	0.143825	0.0733305	1.96133	0.0498407	0.999748
TRAF2	2445.52	-0.130686	0.0666312	-1.96133	0.0498408	0.999748
HEATR5A	664.469	0.207727	0.105945	1.9607	0.0499136	0.999748
ZNF226	792.221	0.192846	0.0983609	1.9606	0.049926	0.999748
JMJD1C	2982.1	0.131635	0.0671517	1.96026	0.0499651	0.999748
LRRC3	249.649	-0.298509	0.152332	-1.95959	0.0500432	0.999748
ARHGAP32	1072.1	0.166747	0.0850969	1.95949	0.050055	0.999748
ING1	2501.96	-0.157515	0.0803902	-1.95938	0.0500678	0.999748
MRPL32	2130.72	-0.156969	0.0801276	-1.95898	0.0501147	0.999748
DALRD3	937.902	-0.17109	0.087384	-1.95791	0.0502404	0.999748
SLA2	20.7554	-0.955931	0.488543	-1.9567	0.050383	0.999748
METRNL	2491.89	-0.163858	0.0837505	-1.9565	0.0504061	0.999748
RBL1	521.447	0.270933	0.138537	1.95568	0.0505033	0.999748
PEX11B	354.354	0.265314	0.135741	1.95455	0.0506357	0.999748
FITM2	573.424	0.251203	0.128526	1.9545	0.0506427	0.999748
IGF2BP3	912.677	0.189558	0.0970685	1.95283	0.0508399	0.999748
FARSB	1310.93	0.170672	0.0874187	1.95235	0.0508969	0.999748
DENND2A	119.16	-0.404187	0.207058	-1.95204	0.050933	0.999748
TMEM198	1032.28	-0.209851	0.107556	-1.9511	0.0510455	0.999748
DCAF15	2217.47	-0.142233	0.0729275	-1.95033	0.051137	0.999748
METTL21A	1560.06	-0.184235	0.0944964	-1.94965	0.0512173	0.999748
RPS28	8374.41	-0.118111	0.0606217	-1.94833	0.0513755	0.999748
ACSBG1	182.159	-0.447907	0.230082	-1.94672	0.0515679	0.999748
GFM1	2272.1	0.124758	0.0640909	1.94658	0.0515848	0.999748
CERS4	2163.77	-0.182288	0.0936585	-1.9463	0.0516183	0.999748
ZADH2	798.487	0.259476	0.133683	1.94098	0.0522611	0.999748
NACAD	248.675	-0.342578	0.176579	-1.94009	0.0523692	0.999748
UNC13D	407.612	-0.232073	0.119639	-1.93977	0.0524075	0.999748
TIMM29	1271.4	-0.155193	0.0800146	-1.93955	0.052434	0.999748
PEX13	1086.35	0.177985	0.0917884	1.93908	0.0524916	0.999748
SNX9	2785.48	0.148506	0.0766407	1.93769	0.0526612	0.999748
SAFB2	4454.68	-0.138607	0.0715505	-1.93719	0.0527216	0.999748
CRABP1	200.981	-0.32305	0.166854	-1.93612	0.0528532	0.999748
VCL	11366	0.105068	0.0542709	1.936	0.0528681	0.999748
LNPEP	1554.55	0.168771	0.0871782	1.93593	0.0528764	0.999748
KRBA1	1045.27	-0.1634	0.0844427	-1.93504	0.052985	0.999748
RIOX2	434.196	0.311035	0.160782	1.93451	0.0530499	0.999748
OR7E47P	16.0504	-1.07472	0.555844	-1.93348	0.0531766	0.999748
ADSSL1	367.149	-0.252087	0.130391	-1.93331	0.0531984	0.999748
SNRK	523.15	0.205921	0.106568	1.9323	0.0533226	0.999748
C6orf223	756.177	0.180781	0.093637	1.93066	0.0535252	0.999748
PYGL	1779.01	0.157014	0.0814873	1.92685	0.0539986	0.999748
YDJC	667.56	-0.214777	0.111523	-1.92585	0.0541231	0.999748
TUBGCP3	506.222	0.295722	0.153556	1.92583	0.0541261	0.999748
TCP11L1	457.551	0.233419	0.121214	1.92568	0.0541448	0.999748
VSIG10	882.799	0.176335	0.0915953	1.92516	0.0542098	0.999748
FBXL19	2075.62	-0.138613	0.0720093	-1.92494	0.0542373	0.999748
SLC34A2	8141.61	0.130147	0.067618	1.92473	0.0542627	0.999748
RDM1	72.5165	-0.492466	0.25636	-1.92099	0.0547331	0.999748
THOC7	497.489	0.290189	0.151099	1.92051	0.0547931	0.999748
GOLM1	7942.91	0.146645	0.0763986	1.91948	0.0549241	0.999748
DCLK1	67.5039	-0.52262	0.272388	-1.91866	0.0550268	0.999748
CCNI	5375.74	0.160185	0.083519	1.91795	0.0551179	0.999748
PIN1	4714.83	-0.120407	0.0627879	-1.91768	0.0551515	0.999748
CENPF	11986.7	0.16221	0.0846308	1.91668	0.0552788	0.999748
CBS	1706.79	-0.474502	0.2479	-1.91409	0.0556088	0.999748
AJM1	1052.98	-0.187827	0.0981454	-1.91376	0.0556508	0.999748
ATL2	2001.82	0.127417	0.0665869	1.91355	0.055678	0.999748
CRCP	940.236	0.260455	0.136165	1.91279	0.0557751	0.999748
BAG5	1431.29	0.156912	0.0820399	1.91264	0.0557947	0.999748
LIMD2	1125.97	-0.202982	0.106184	-1.9116	0.0559274	0.999748
NDST2	50.993	-0.583317	0.305279	-1.91077	0.0560347	0.999748
RHOF	335.392	-0.263761	0.138084	-1.91014	0.0561149	0.999748
TBC1D31	538.948	0.273339	0.143183	1.90902	0.05626	0.999748
GPAT3	376.048	0.285176	0.149395	1.90887	0.0562791	0.999748
PDXP	868.305	-0.206399	0.108131	-1.90879	0.0562891	0.999748
PLEKHM3	365.955	0.345495	0.181018	1.90862	0.0563113	0.999748
CHAC1	2207.78	-0.12964	0.0679687	-1.90735	0.0564758	0.999748
MYO10	4442.93	0.137443	0.0720694	1.90709	0.056509	0.999748
SELENOO	2002.46	-0.141851	0.0744088	-1.90638	0.0566009	0.999748
FBXL6	1481.62	-0.148561	0.0779293	-1.90636	0.0566036	0.999748
VPS41	1659.83	0.169432	0.0888973	1.90593	0.0566597	0.999748
PTPN5	2.08455	3.42154	1.79609	1.90499	0.0567817	0.999748
CCDC62	115.342	-0.392534	0.206277	-1.90295	0.0570476	0.999748
TBC1D17	2121.9	-0.150669	0.0791864	-1.90271	0.0570782	0.999748
GNRH1	76.4743	-0.487177	0.256064	-1.90256	0.0570979	0.999748
ZNF383	259.939	0.323874	0.170321	1.90155	0.05723	0.999748
ZNF316	4990.29	-0.125884	0.0662652	-1.8997	0.0574726	0.999748
RNPEPL1	835.653	0.223387	0.117667	1.89846	0.0576349	0.999748
GPC2	282.563	-0.29218	0.153924	-1.89821	0.0576681	0.999748
CYB5R1	1399.77	0.160678	0.0846777	1.89753	0.0577585	0.999748
MSS51	48.4037	0.625188	0.329502	1.89738	0.0577784	0.999748
TPP1	2787.83	0.14476	0.0763027	1.89718	0.0578048	0.999748
RPEL1	8.72895	-1.46178	0.770626	-1.89687	0.0578446	0.999748
PTS	1762.9	-0.145718	0.0768532	-1.89606	0.0579527	0.999748
KIF11	5342.67	0.176385	0.0930909	1.89476	0.0581241	0.999748
GAB2	934.874	0.19128	0.100963	1.89455	0.0581516	0.999748
PPT2	247.312	0.281092	0.148383	1.89436	0.0581766	0.999748
LRRIQ1	52.3731	0.57891	0.305735	1.89351	0.0582906	0.999748
TMPRSS9	233.08	-0.314578	0.166185	-1.89294	0.0583658	0.999748
MARCKSL1	13221.2	-0.165519	0.087488	-1.8919	0.0585041	0.999748
PLEKHG6	524.676	-0.211979	0.112092	-1.89111	0.0586097	0.999748
PDE11A	452.52	0.220424	0.1166	1.89043	0.058701	0.999748
POC1B	411.158	0.256126	0.135493	1.89033	0.0587144	0.999748
PPM1L	678.422	0.187807	0.0993874	1.88964	0.0588055	0.999748
PLEKHB1	680.272	-0.187777	0.0994348	-1.88844	0.0589667	0.999748
SLC4A10	22.3585	1.00533	0.532452	1.88812	0.0590094	0.999748
CD320	4595.39	-0.118029	0.0625392	-1.88728	0.0591225	0.999748
RND3	925.379	0.202591	0.10736	1.88702	0.0591574	0.999748
POLR2F	2707.07	-0.131036	0.0694515	-1.88673	0.0591971	0.999748
GOT2	1380.13	0.15347	0.0813692	1.88609	0.0592828	0.999748
LEAP2	73.4858	-0.498374	0.264437	-1.88466	0.0594751	0.999748
LYG2	19.6458	0.941302	0.499606	1.88409	0.059553	0.999748
PTPRJ	4655.55	0.136767	0.072616	1.88343	0.0596428	0.999748
ZNF662	16.131	1.06371	0.564814	1.8833	0.0596597	0.999748
VDAC2	3084.01	0.137992	0.0733114	1.88227	0.0597992	0.999748
PIP5KL1	154.412	-0.350825	0.186581	-1.88028	0.0600696	0.999748
RAD52	104.163	0.611898	0.32544	1.88022	0.0600786	0.999748
PLEKHA1	1346.3	0.225257	0.119856	1.8794	0.0601905	0.999748
RAD54L2	415.951	0.306557	0.163178	1.87866	0.0602907	0.999748
FIGN	518.383	0.209275	0.111401	1.87857	0.0603034	0.999748
TBX10	131.568	-0.515915	0.27486	-1.87701	0.0605168	0.999748
THRSP	2.04001	-3.39277	1.81034	-1.8741	0.0609161	0.999748
CHST6	507.549	0.223253	0.119171	1.87338	0.0610153	0.999748
B3GNT4	274.326	-0.306397	0.163638	-1.87241	0.0611504	0.999748
SPTBN4	379.086	-0.229884	0.122827	-1.87161	0.0612611	0.999748
GLO1	6723.93	0.103363	0.0552619	1.87042	0.0614253	0.999748
DFFA	1689.43	0.179153	0.0958328	1.86943	0.0615629	0.999748
ULK2	514.312	0.231049	0.123609	1.86919	0.061597	0.999748
ZBTB12	585.182	-0.196165	0.104999	-1.86826	0.0617259	0.999748
NBN	1041.33	0.159537	0.0854638	1.86672	0.0619409	0.999748
CKAP2	7068.64	0.117381	0.062885	1.86659	0.0619584	0.999748
CCDC151	168.531	-0.317324	0.170036	-1.86622	0.0620104	0.999748
FEV	14.6659	-1.10858	0.594145	-1.86585	0.062063	0.999748
RASSF8	1306.12	0.156738	0.0840136	1.86563	0.0620938	0.999748
TP53TG3	147.926	-0.35142	0.188366	-1.86562	0.0620948	0.999748
ZFYVE9	742.35	0.200214	0.107351	1.86503	0.0621767	0.999748
RAPGEF1	1050.92	0.229318	0.122965	1.86491	0.0621934	0.999748
LCP1	15669.8	0.0981403	0.0526522	1.86394	0.0623307	0.999748
PCDH7	211.907	0.306597	0.164526	1.86351	0.0623905	0.999748
GNAQ	2215.34	0.143042	0.0767605	1.86348	0.0623942	0.999748
GOLGA7B	27.9939	-0.76261	0.409329	-1.86307	0.0624521	0.999748
MZT2A	1582.4	-0.144561	0.0776148	-1.86255	0.0625262	0.999748
HSPA1B	2582.81	-0.144544	0.0776531	-1.8614	0.0626871	0.999748
DNHD1	1547.49	-0.19228	0.103303	-1.86133	0.0626976	0.999748
CDKN2A	5360.37	-0.15519	0.0834681	-1.85927	0.0629886	0.999748
ATG4D	2371.7	-0.17926	0.0964312	-1.85894	0.0630358	0.999748
MIDN	3848.06	-0.153944	0.0828714	-1.85762	0.0632229	0.999748
TNS3	1657.4	0.158567	0.0853624	1.85757	0.06323	0.999748
TTL	1600.54	0.221435	0.119258	1.85678	0.0633428	0.999748
DCC	5.09803	2.05295	1.10579	1.85655	0.0633755	0.999748
PYDC1	4.38204	-2.08402	1.12431	-1.8536	0.0637958	0.999748
RHBDL1	878.87	-0.196311	0.105969	-1.85253	0.0639499	0.999748
TRIR	7699.52	-0.107027	0.0577746	-1.85248	0.0639564	0.999748
ARG2	552.509	-0.191803	0.103573	-1.85186	0.0640458	0.999748
PLD1	361.16	0.261572	0.141301	1.85117	0.0641451	0.999748
LTB4R2	236.308	0.274305	0.148254	1.85023	0.0642803	0.999748
TCHP	154.543	0.402675	0.21779	1.84892	0.0644698	0.999748
THAP2	382.795	-0.243628	0.131771	-1.84888	0.0644756	0.999748
WNK1	7409.39	0.119646	0.064721	1.84864	0.0645096	0.999748
TNXB	550.86	-0.227512	0.123071	-1.84862	0.0645123	0.999748
TMEM79	811.413	-0.168663	0.0913047	-1.84726	0.06471	0.999748
C2CD4B	8.20103	-1.47226	0.797754	-1.84551	0.0649639	0.999748
PPP1R26	955.229	0.194473	0.105389	1.84528	0.0649963	0.999748
HSPA13	6428.81	0.154797	0.0839062	1.84488	0.0650547	0.999748
PMPCA	1893.11	-0.125243	0.0679202	-1.84398	0.0651866	0.999748
CNPY4	683.111	0.177216	0.0961155	1.84378	0.0652151	0.999748
LRRC2	15.1249	1.13393	0.615093	1.84351	0.0652549	0.999748
PRR5-ARHGAP8	25.8571	0.796491	0.432119	1.84322	0.0652965	0.999748
TP53	2155.85	0.213031	0.115609	1.84268	0.0653751	0.999748
SLC29A4	267.167	-0.275629	0.149616	-1.84224	0.0654397	0.999748
KLHL1	67.4653	0.486084	0.263861	1.8422	0.0654466	0.999748
SOX4	3965.82	-0.131146	0.0711999	-1.84193	0.0654847	0.999748
DMAC1	224.37	0.394004	0.213936	1.84169	0.0655199	0.999748
SLC29A1	1231.8	0.171224	0.0929898	1.84132	0.0655748	0.999748
GNS	20724.2	0.0993514	0.0539797	1.84053	0.0656902	0.999748
EMC1	1672.52	0.214163	0.116386	1.84011	0.0657521	0.999748
SPDYE6	237.893	0.294494	0.160045	1.84007	0.0657582	0.999748
SLC40A1	858.708	0.222955	0.12117	1.84001	0.0657665	0.999748
PRKCD	1367.06	-0.142808	0.0776353	-1.83948	0.0658449	0.999748
ZNF554	327.8	0.242987	0.132154	1.83867	0.0659633	0.999748
GK5	1431.36	0.150576	0.0819542	1.83732	0.0661622	0.999748
MACROD1	137.865	0.363972	0.198169	1.83668	0.0662578	0.999748
SVBP	886.839	-0.202955	0.110557	-1.83574	0.0663962	0.999748
HCAR1	1.51166	-4.05492	2.21095	-1.83402	0.0666517	0.999748
OSMR	390.944	0.270517	0.147553	1.83336	0.066749	0.999748
COL9A2	8809.23	-0.112867	0.0615675	-1.83322	0.0667699	0.999748
USP31	1119.44	0.154623	0.0843463	1.83319	0.0667742	0.999748
ALCAM	7550.76	0.115107	0.0627956	1.83304	0.0667959	0.999748
SFT2D2	5079.49	0.176345	0.0962126	1.83287	0.0668225	0.999748
AHR	615.628	0.179046	0.0977285	1.83208	0.0669395	0.999748
SEC24B	1388.55	0.16897	0.0922309	1.83203	0.0669463	0.999748
CCND3	1641.14	-0.164903	0.0900403	-1.83144	0.067035	0.999748
ASPM	6817.42	0.13896	0.0758823	1.83126	0.0670616	0.999748
CALY	321.718	-0.286418	0.156405	-1.83126	0.0670618	0.999748
TAOK3	1459.84	0.138832	0.0758305	1.83082	0.067127	0.999748
SLC22A5	729.196	0.178379	0.097483	1.82984	0.0672733	0.999748
RORA	368.279	0.226867	0.12401	1.82943	0.0673355	0.999748
PSMA6	335.359	-0.238987	0.130642	-1.82933	0.0673497	0.999748
FAM184B	38.0603	-0.658366	0.360042	-1.82858	0.0674624	0.999748
EIF3C	584.36	0.294512	0.16107	1.82847	0.0674791	0.999748
STK17B	1717.36	0.156218	0.0854399	1.8284	0.0674898	0.999748
RXFP4	8.9041	-1.40489	0.768477	-1.82815	0.0675272	0.999748
CARD19	1078.67	-0.181775	0.0995186	-1.82654	0.0677687	0.999748
ID3	130.665	-0.354566	0.194149	-1.82625	0.0678119	0.999748
DEF8	380.838	0.228261	0.124993	1.82619	0.067822	0.999748
CHRNB3	1.97304	3.32565	1.82286	1.82441	0.0680898	0.999748
RASAL2	439.608	0.219769	0.120481	1.82409	0.0681382	0.999748
ABHD8	2076.2	-0.140151	0.0768913	-1.82271	0.0683469	0.999748
MOV10	901.632	0.188265	0.103296	1.82258	0.0683668	0.999748
CMTM4	3802.39	0.170031	0.0933077	1.82226	0.0684161	0.999748
CDC25C	1174.58	0.160316	0.0879972	1.82184	0.0684799	0.999748
IPO7	3487.53	0.172564	0.0947231	1.82177	0.0684898	0.999748
FLNC	82.3828	-0.43628	0.239489	-1.82171	0.0684994	0.999748
HLCS	2104.24	0.131458	0.0722317	1.81995	0.0687662	0.999748
ACOT7	912.569	-0.160971	0.088466	-1.81957	0.0688238	0.999748
FUK	381.551	0.323172	0.177663	1.81902	0.0689084	0.999748
MIER2	1196.96	-0.161056	0.0885976	-1.81784	0.0690883	0.999748
CST3	3339.78	-0.119449	0.065714	-1.8177	0.0691097	0.999748
CCDC13	4.40519	-2.12456	1.16891	-1.81755	0.0691322	0.999748
MIS18BP1	1704.32	0.154938	0.0852535	1.81738	0.0691595	0.999748
ZFAND4	1343.2	0.142071	0.0782246	1.8162	0.0693404	0.999748
FOXC1	125.315	0.371839	0.204769	1.81589	0.0693867	0.999748
IL1RAPL2	8.36572	-1.45418	0.801728	-1.81381	0.0697066	0.999748
TAS2R43	1.31893	-3.86221	2.12978	-1.81343	0.0697656	0.999748
PHYHIP	1.31893	-3.86221	2.12978	-1.81343	0.0697656	0.999748
RPL35	17247.4	-0.124011	0.0684554	-1.81156	0.070054	0.999748
PAK2	5882.94	0.12733	0.0702949	1.81136	0.0700847	0.999748
MCTP1	162.694	0.329525	0.18197	1.81087	0.0701602	0.999748
FAM153A	49.2567	-0.583039	0.322074	-1.81027	0.0702545	0.999748
PPDPF	2221.47	-0.158425	0.0875637	-1.80925	0.070412	0.999748
HNRNPA0	16654.2	-0.102079	0.0564308	-1.80893	0.0704622	0.999748
COQ3	48.3775	-0.598685	0.331117	-1.80808	0.0705947	0.999748
MYOF	11503.2	0.0979355	0.0541681	1.80799	0.0706074	0.999748
SMIM17	24.7229	-0.786878	0.435317	-1.8076	0.0706692	0.999748
NUDT3	669.014	-0.215618	0.119285	-1.80758	0.0706715	0.999748
CDC42BPA	4165.3	0.13155	0.0728548	1.80564	0.0709738	0.999748
KLHL34	1.32339	-3.8661	2.14152	-1.8053	0.0710275	0.999748
CHST11	743.831	-0.198966	0.110214	-1.80527	0.071033	0.999748
HMGA1	4089.45	0.107945	0.0597974	1.80517	0.0710476	0.999748
C4B	41.0811	0.649813	0.360184	1.80411	0.0712138	0.999748
PEA15	3150.54	0.135066	0.0749613	1.8018	0.0715762	0.999748
NOTCH2	2135.6	0.162191	0.0900239	1.80164	0.0716021	0.999748
C5orf51	3867.46	0.119149	0.066163	1.80085	0.0717269	0.999748
MRPL13	1631.4	-0.148134	0.0822933	-1.80008	0.0718483	0.999748
FANCG	1451.53	0.161622	0.0897988	1.79982	0.0718886	0.999748
ADGRG6	596.602	0.199996	0.111161	1.79916	0.071994	0.999748
KIAA1671	423.572	0.238596	0.132638	1.79886	0.0720416	0.999748
CHRNA5	481.01	-0.193119	0.107429	-1.79765	0.072233	0.999748
EIF2AK2	4662.74	0.107183	0.0596305	1.79744	0.0722651	0.999748
MAN2A2	1734.83	0.173777	0.0967491	1.79616	0.0724683	0.999748
TMOD3	3002.99	0.128363	0.0715062	1.79513	0.0726332	0.999748
RASSF2	97.135	-0.438433	0.244301	-1.79465	0.07271	0.999748
LEXM	1.31477	3.82777	2.13363	1.79402	0.0728102	0.999748
SMC4	5776.95	0.137745	0.0768052	1.79343	0.0729044	0.999748
SERPINB5	275.23	-0.252349	0.140759	-1.79277	0.0730103	0.999748
SLC6A20	367.009	0.26557	0.148158	1.79248	0.0730564	0.999748
ZNF394	919.092	-0.159128	0.0888065	-1.79185	0.0731566	0.999748
ZNF704	359.534	0.240156	0.134053	1.7915	0.0732131	0.999748
RAC3	1160.35	-0.197799	0.110424	-1.79126	0.0732517	0.999748
SH3BGRL3	830.019	-0.164903	0.092076	-1.79095	0.0733018	0.999748
INPP5K	1962	0.148272	0.0828613	1.7894	0.0735507	0.999748
KCTD3	1528.15	0.129477	0.0723713	1.78906	0.0736048	0.999748
SAYSD1	1119.14	-0.14751	0.0824932	-1.78815	0.0737526	0.999748
TNFSF13B	11.2209	-1.17181	0.655355	-1.78805	0.0737676	0.999748
EPHA8	15.1885	-1.08602	0.607606	-1.78737	0.0738777	0.999748
LRRC27	190.48	-0.29299	0.163988	-1.78666	0.0739929	0.999748
CDCA8	2805.92	0.151899	0.0850196	1.78664	0.0739957	0.999748
PRR11	1700.99	0.154014	0.0862512	1.78565	0.0741564	0.999748
PROX2	21.5055	-0.866222	0.485127	-1.78556	0.0741711	0.999748
DHX29	1595.27	0.139012	0.0778783	1.78499	0.074263	0.999748
CDK2AP2	5152.2	-0.105683	0.0592116	-1.78483	0.0742889	0.999748
TMEM246	395.139	0.208006	0.11656	1.78454	0.0743359	0.999748
ZNF658	101.858	0.418695	0.234803	1.78318	0.0745576	0.999748
AK3	2390.62	0.132677	0.0744411	1.78231	0.0746981	0.999748
SNTB1	394.971	0.222404	0.124809	1.78195	0.0747579	0.999748
MED23	446.788	0.216138	0.12131	1.78169	0.0747993	0.999748
SCARA3	135.457	-0.357474	0.200712	-1.78103	0.074907	0.999748
ECT2	9654.46	0.129428	0.0726714	1.781	0.0749128	0.999748
HIST1H1T	14.2885	-1.10691	0.621612	-1.78071	0.0749596	0.999748
JAK1	393.92	0.250979	0.140964	1.78044	0.0750033	0.999748
SLCO4C1	644.531	0.171796	0.0964974	1.78032	0.0750241	0.999748
RTN4R	410.939	0.22024	0.123929	1.77714	0.0755447	0.999748
MT-ND3	33870.1	0.100017	0.0562867	1.77693	0.0755801	0.999748
2024-09-08	2164.76	0.149834	0.0843376	1.7766	0.0756339	0.999748
SLC35F5	1833.1	0.132253	0.0744849	1.77557	0.0758038	0.999748
MYH11	151.547	0.352448	0.19862	1.77448	0.075983	0.999748
RETSAT	3508.82	0.116497	0.0656571	1.77433	0.0760086	0.999748
ECPAS	4158.97	0.129785	0.0731645	1.77387	0.0760842	0.999748
HSPA1A	377.752	-0.252629	0.142513	-1.77267	0.0762835	0.999748
NFKBIL1	1023.21	-0.147768	0.0833737	-1.77236	0.0763349	0.999748
SDHAF1	1082.71	-0.15648	0.0883534	-1.77107	0.0765495	0.999748
NSFL1C	1263.07	0.181098	0.102275	1.7707	0.0766103	0.999748
TPD52	1830.06	0.173113	0.0977996	1.77007	0.0767148	0.999748
CEACAM20	41.9103	-0.605703	0.342399	-1.769	0.0768946	0.999748
TMEM245	3379.74	0.148652	0.0840984	1.7676	0.0771274	0.999748
TRDN	8.50659	1.40722	0.796266	1.76728	0.0771819	0.999748
MTREX	2083.49	0.116539	0.0659765	1.76637	0.0773346	0.999748
EIPR1	713.127	-0.165481	0.0937726	-1.7647	0.0776135	0.999748
PRR3	798.641	-0.166699	0.094556	-1.76296	0.077907	0.999748
CCDC163	56.4534	0.577211	0.327969	1.75996	0.0784154	0.999748
MCOLN3	1004.79	0.167631	0.0953158	1.75869	0.0786303	0.999748
ANLN	7655.46	0.102983	0.0586404	1.75618	0.0790575	0.999748
DNAJB1	7882.07	-0.135326	0.0770729	-1.75582	0.0791199	0.999748
ARL6IP1	25388.3	0.15219	0.0867625	1.7541	0.0794138	0.999748
PHPT1	1846.05	-0.141917	0.0809102	-1.754	0.0794302	0.999748
ZCCHC8	2332.29	0.141356	0.0806216	1.75333	0.0795454	0.999748
ASNS	515.541	0.197207	0.112528	1.75252	0.0796843	0.999748
ATP11C	1485.7	0.139877	0.0798516	1.75171	0.0798244	0.999748
LPAR3	78.0959	0.473042	0.270078	1.7515	0.0798598	0.999748
SSNA1	5088.88	-0.12139	0.0693385	-1.75069	0.0800001	0.999748
SNAPIN	351.758	0.33347	0.190487	1.75061	0.0800126	0.999748
ARID1A	4128.25	0.116542	0.0665852	1.75028	0.0800708	0.999748
ARHGEF12	5756.28	0.101007	0.0577104	1.75023	0.0800784	0.999748
FAT1	2523.18	0.167579	0.0958201	1.74889	0.0803105	0.999748
IGFBP3	5272.55	0.138061	0.0789691	1.74829	0.0804146	0.999748
ZNF837	100.617	0.388106	0.222179	1.74682	0.0806689	0.999748
PDPN	3.61484	2.13817	1.22406	1.74678	0.0806748	0.999748
IFT46	124.263	-0.395465	0.226398	-1.74677	0.0806771	0.999748
TFB2M	662.911	-0.172475	0.0988268	-1.74522	0.0809457	0.999748
MIA2	4063.32	0.134382	0.0770111	1.74497	0.0809899	0.999748
MFSD6	1885.12	0.150162	0.0860588	1.74488	0.0810065	0.999748
CAPN15	3642.77	-0.113334	0.0649677	-1.74447	0.0810769	0.999748
MYO5C	4882.87	0.10157	0.0582433	1.74389	0.0811791	0.999748
DLG4	1402.69	-0.151982	0.0871757	-1.7434	0.0812638	0.999748
JAK2	435.312	0.209627	0.120277	1.74287	0.0813559	0.999748
SPATA33	763.311	-0.18862	0.108298	-1.74168	0.081565	0.999748
OR8G1	7.0764	1.48104	0.851187	1.73998	0.0818633	0.999748
DOCK5	251.451	0.282738	0.16252	1.73971	0.0819094	0.999748
KCTD21	135.172	0.327465	0.188254	1.73948	0.0819495	0.999748
VTI1B	439.037	0.26141	0.150398	1.73813	0.0821887	0.999748
ABHD14B	237.877	0.281621	0.16203	1.73808	0.082197	0.999748
IQCF2	2.55136	-2.77195	1.59584	-1.73698	0.0823905	0.999748
CNTN3	95.6971	0.413144	0.23786	1.73693	0.0824004	0.999748
LETM1	2422.37	0.146953	0.0846061	1.7369	0.0824043	0.999748
COL12A1	8253.55	0.108409	0.0624547	1.7358	0.0825997	0.999748
EGFR	692.067	0.248137	0.142974	1.73555	0.082644	0.999748
TMEM132B	31.9963	-0.663613	0.38271	-1.73399	0.0829207	0.999748
CPNE3	3861.54	0.116105	0.0669645	1.73383	0.0829489	0.999748
BDKRB1	1.829	-3.22616	1.86138	-1.73321	0.0830589	0.999748
LEFTY1	5.54124	1.86979	1.07881	1.7332	0.0830596	0.999748
KIAA0586	849.85	0.152587	0.0880641	1.73269	0.0831514	0.999748
MUC5AC	10.0919	1.35834	0.783984	1.73261	0.0831645	0.999748
GAS2L3	2560.68	0.129559	0.0748061	1.73193	0.0832866	0.999748
ZNF214	53.4303	0.532097	0.307292	1.73157	0.0833501	0.999748
RIOX1	515.491	0.247377	0.142882	1.73134	0.0833911	0.999748
AP002990.1	218.356	-0.281337	0.162501	-1.7313	0.0833986	0.999748
RABEP2	1674.72	-0.12949	0.0748849	-1.72918	0.0837767	0.999748
RBM33	2008.87	0.169613	0.0980981	1.72902	0.0838061	0.999748
PLAA	4354.26	0.0992811	0.0574309	1.72871	0.0838617	0.999748
LEF1	104.324	0.400531	0.23179	1.72799	0.0839907	0.999748
EXOSC4	887.157	-0.160649	0.0929908	-1.72758	0.0840637	0.999748
BAG1	4678.58	-0.11825	0.0684507	-1.72752	0.0840737	0.999748
ZNF595	1610.03	-0.177136	0.102568	-1.72701	0.0841656	0.999748
NCKAP5L	1928.74	-0.154135	0.089268	-1.72665	0.0842303	0.999748
SLC25A29	4309.11	-0.160362	0.0929225	-1.72577	0.0843895	0.999748
IGFBP2	2143.65	-0.146984	0.0851832	-1.7255	0.0844374	0.999748
CASP10	233.36	0.320895	0.186036	1.72491	0.0845433	0.999748
MDK	20566.1	-0.0969499	0.0562253	-1.72431	0.0846516	0.999748
MYO18B	4.6776	-1.86532	1.08235	-1.72339	0.0848174	0.999748
NOTCH1	5401.52	-0.121423	0.0704564	-1.72338	0.0848203	0.999748
PCNX2	403.199	0.255482	0.1483	1.72273	0.0849368	0.999748
NBAS	349.811	0.305045	0.177132	1.72214	0.085045	0.999748
ATG4C	634.919	0.199012	0.115583	1.72181	0.0851033	0.999748
RTL8C	2159.15	-0.119007	0.0691225	-1.72168	0.0851273	0.999748
SSU72	5515.69	-0.101428	0.0589705	-1.71998	0.0854366	0.999748
STON2	3261.18	0.139043	0.0808403	1.71997	0.0854387	0.999748
CLINT1	5572.15	0.114386	0.0665142	1.71973	0.0854819	0.999748
KLRG1	150.106	-0.334007	0.194436	-1.71782	0.0858292	0.999748
TXNDC5	678.954	-0.201743	0.117473	-1.71736	0.0859133	0.999748
IER3IP1	1018.96	0.187677	0.109303	1.71703	0.0859742	0.999748
RAPH1	401.491	0.216703	0.12624	1.7166	0.0860529	0.999748
DOCK1	1078.63	0.208202	0.121316	1.7162	0.0861251	0.999748
CBX2	2112.44	-0.179224	0.104431	-1.71619	0.0861269	0.999748
UBTF	4600.65	0.159016	0.0926647	1.71604	0.0861555	0.999748
JAG1	3076.16	0.104815	0.0610829	1.71594	0.086173	0.999748
RNF130	1359.46	-0.136657	0.0796462	-1.7158	0.0861985	0.999748
GPR89A	657.761	0.476533	0.277862	1.715	0.0863454	0.999748
AC005520.1	3.17643	2.37302	1.38379	1.71487	0.0863686	0.999748
GAREM1	413.9	0.217425	0.126789	1.71486	0.0863711	0.999748
GOLGA8N	421.353	-0.195619	0.114101	-1.71444	0.0864482	0.999748
KTN1	12535.9	0.10529	0.0614195	1.71428	0.0864766	0.999748
SLC9A6	888.826	0.16712	0.0974922	1.71419	0.0864933	0.999748
HIP1R	4289.9	-0.11128	0.0649315	-1.7138	0.086565	0.999748
PLA2G4A	315.11	0.237475	0.138594	1.71346	0.0866276	0.999748
SMIM11A	104.519	-1.54869	0.904091	-1.71298	0.0867168	0.999748
EXPH5	1555.57	0.160346	0.0936106	1.7129	0.0867306	0.999748
PAPLN	37.9334	0.642852	0.375348	1.71268	0.0867708	0.999748
RAVER1	2137.65	-0.140778	0.0822711	-1.71115	0.0870539	0.999748
POMGNT2	934.432	0.195189	0.114074	1.71107	0.087069	0.999748
IQCD	512.784	0.184768	0.108	1.71081	0.0871171	0.999748
RCAN1	1222.6	-0.133532	0.0780786	-1.71023	0.0872241	0.999748
ZFP64	1015.73	0.152472	0.0891709	1.70988	0.0872874	0.999748
ILDR2	74.762	0.442127	0.258635	1.70946	0.0873649	0.999748
LRRC3B	2.71274	-2.87454	1.68155	-1.70946	0.0873649	0.999748
EXOC5	3597.74	0.110041	0.0643721	1.70945	0.087368	0.999748
UCN2	93.136	-0.424806	0.248519	-1.70935	0.0873864	0.999748
PRR18	62.9522	0.50428	0.29504	1.70919	0.0874154	0.999748
PWP2	875.798	-0.148221	0.0867324	-1.70894	0.0874618	0.999748
ZRANB3	600.466	-0.178496	0.104476	-1.70849	0.0875457	0.999748
EVX1	1.96064	-3.34082	1.95544	-1.70848	0.0875472	0.999748
SLC25A25	1566.21	-0.146914	0.086036	-1.70759	0.0877132	0.999748
ZNF629	336.268	-0.241316	0.141397	-1.70666	0.0878858	0.999748
RHPN2	1028.1	0.144464	0.084664	1.70632	0.0879484	0.999748
BBIP1	843.203	-0.167479	0.0981598	-1.70618	0.0879741	0.999748
IL17RB	413.523	0.198623	0.116432	1.70591	0.0880243	0.999748
EYA1	74.1499	0.487157	0.28571	1.70508	0.0881802	0.999748
SMAP1	69.2004	0.484739	0.284293	1.70507	0.0881817	0.999748
RPS17	333.99	0.22842	0.133974	1.70496	0.0882017	0.999748
SDR42E1	45.379	0.567588	0.332993	1.70451	0.0882866	0.999748
CDKN2D	3117.39	-0.173963	0.102066	-1.70441	0.0883037	0.999748
KRTAP4-7	4.40199	-2.1674	1.27341	-1.70204	0.0887481	0.999748
KRT19	5204.37	-0.10757	0.0632144	-1.70168	0.0888159	0.999748
ZFAND2B	826.125	-0.153592	0.0902637	-1.70159	0.0888321	0.999748
ITGA2	417.667	0.273225	0.160639	1.70086	0.0889686	0.999748
WNT2	34.587	-0.685575	0.403157	-1.70051	0.0890342	0.999748
DBN1	3681.99	-0.107155	0.0630303	-1.70006	0.0891202	0.999748
NEDD4	584.02	0.246109	0.144784	1.69983	0.0891623	0.999748
AKAP12	448.475	0.203345	0.119671	1.6992	0.0892814	0.999748
EIF1B	2747.05	-0.127626	0.075122	-1.69891	0.0893359	0.999748
RPS15	19009.2	-0.0970564	0.0571701	-1.69768	0.0895684	0.999748
AC093512.2	109.528	-0.370209	0.218125	-1.69723	0.089653	0.999748
RPL18	16179.7	-0.0920103	0.0542167	-1.69708	0.0896808	0.999748
CLIP2	313.832	-0.243334	0.143392	-1.69699	0.0896987	0.999748
MLLT10	1248.68	0.140158	0.0826829	1.69512	0.0900523	0.999748
NOSIP	2624.02	-0.130207	0.0768207	-1.69495	0.0900851	0.999748
U2AF1L4	231.53	-0.251027	0.148143	-1.6945	0.0901711	0.999748
CENPA	1483.32	0.140766	0.0830787	1.69436	0.0901961	0.999748
METTL16	2441.16	0.124328	0.0733972	1.69391	0.090282	0.999748
DDX23	6180.46	0.115494	0.0681926	1.69364	0.0903342	0.999748
HIPK4	7.98135	-1.3364	0.789214	-1.69333	0.0903934	0.999748
FOXD4L1	64.183	-0.506322	0.299018	-1.69328	0.0904019	0.999748
ZNF626	25.7793	0.758339	0.447885	1.69316	0.0904257	0.999748
MEFV	4.60132	-1.86112	1.0995	-1.69269	0.0905138	0.999748
RPS19	27821.4	-0.0915829	0.0541418	-1.69154	0.090734	0.999748
MYO15A	151.978	-0.323988	0.191539	-1.6915	0.0907413	0.999748
YRDC	1222.43	-0.138489	0.081893	-1.6911	0.0908171	0.999748
HCFC1R1	293.663	0.231606	0.136993	1.69065	0.0909044	0.999748
N4BP2L2	2572.1	0.168907	0.0999201	1.69042	0.0909484	0.999748
VWCE	92.5315	-0.404884	0.23958	-1.68997	0.091033	0.999748
EIF4G3	2036.92	0.134571	0.0796296	1.68996	0.0910347	0.999748
HNRNPUL2	1580.79	0.133284	0.0788911	1.68947	0.0911293	0.999748
FSTL3	454.539	-0.210422	0.124568	-1.68922	0.0911775	0.999748
TTLL13P	16.2425	-0.966762	0.572678	-1.68814	0.0913836	0.999748
ZNF641	1461.34	0.12639	0.0748767	1.68798	0.0914155	0.999748
UQCC3	147.779	-0.316918	0.187761	-1.68788	0.0914349	0.999748
TCF3	6630.94	-0.122376	0.0725709	-1.6863	0.0917379	0.999748
GTF3C3	503.19	0.198652	0.117824	1.68601	0.091794	0.999748
PRCC	2626.56	0.139094	0.0825021	1.68594	0.0918069	0.999748
ROBO3	25.0734	0.734376	0.435782	1.68519	0.091952	0.999748
RPL18A	18062.4	-0.0925727	0.0549457	-1.6848	0.0920267	0.999748
TACR1	3.55572	-2.22313	1.31971	-1.68456	0.0920735	0.999748
GPR27	271.135	0.303649	0.1804	1.6832	0.0923364	0.999748
ARL8B	1335.75	0.13082	0.0777341	1.68292	0.0923906	0.999748
CTNNBL1	939.383	0.176747	0.105115	1.68147	0.0926723	0.999748
ABCB10	745.721	0.159144	0.094696	1.68057	0.0928456	0.999748
ZNF48	630.067	-0.171805	0.102272	-1.67988	0.0929806	0.999748
GOLGA8R	78.1675	0.494243	0.294259	1.67962	0.0930322	0.999748
PPM1K	1172.99	-0.169927	0.101178	-1.67949	0.0930565	0.999748
GAL3ST4	173.685	-0.308704	0.183889	-1.67875	0.0932001	0.999748
FYCO1	242.345	0.344238	0.20511	1.67831	0.0932866	0.999748
DIP2B	2714.11	0.116097	0.0691915	1.67791	0.0933648	0.999748
CPED1	3.46596	-2.16843	1.29242	-1.6778	0.0933858	0.999748
NVL	410.528	0.291366	0.173679	1.67761	0.0934231	0.999748
MYL6	16689.6	0.0994643	0.0593011	1.67727	0.0934888	0.999748
HSPA12B	21.3828	-0.785229	0.468445	-1.67625	0.0936901	0.999748
TMPPE	162.839	0.306144	0.18268	1.67585	0.0937674	0.999748
ZDHHC12	1795.94	-0.13235	0.0790027	-1.67526	0.0938826	0.999748
GALT	455.522	0.186866	0.111588	1.67461	0.094011	0.999748
GRASP	160.99	-0.330269	0.197229	-1.67455	0.0940228	0.999748
RPP25L	585.471	-0.180323	0.10777	-1.67322	0.0942847	0.999748
ABHD12B	10.9269	-1.13511	0.678696	-1.67249	0.0944272	0.999748
KLHL2	1394.05	0.145973	0.0872992	1.6721	0.0945037	0.999748
KYAT1	453.7	-0.222729	0.133244	-1.67159	0.0946046	0.999748
SYK	746.183	0.207888	0.12442	1.67086	0.0947492	0.999748
CLYBL	21.9901	-0.785838	0.47042	-1.6705	0.0948197	0.999748
SPAG5	5245.29	0.103984	0.062268	1.66994	0.0949309	0.999748
CENPX	4469.56	-0.127178	0.0761908	-1.6692	0.0950768	0.999748
TRIM8	2139.03	-0.117385	0.0703431	-1.66875	0.0951675	0.999748
DLX2	272.962	-0.282336	0.169281	-1.66786	0.0953441	0.999748
TMEM256-PLSCR3	18.0344	-0.911864	0.546974	-1.66711	0.0954932	0.999748
SNX27	1975.97	0.171356	0.102786	1.66711	0.0954932	0.999748
NIPBL	2919.87	0.109787	0.0658691	1.66675	0.0955646	0.999748
RFXANK	2221.74	-0.113902	0.0683757	-1.66582	0.0957494	0.999748
SLC35A3	1143.75	0.161822	0.0971907	1.665	0.0959128	0.999748
MGAT5	2186.11	0.162672	0.0977172	1.66472	0.0959677	0.999748
SMG1	8217.6	0.102046	0.0613048	1.66458	0.0959974	0.999748
IL17RD	1264.69	0.144273	0.0866896	1.66424	0.096064	0.999748
MAP3K1	560.171	0.202397	0.12164	1.6639	0.0961319	0.999748
PAK3	362.319	-0.226296	0.136042	-1.66343	0.0962261	0.999748
TTC26	45.8495	0.606469	0.364681	1.66301	0.0963107	0.999748
MYEOV	92.739	0.413808	0.248986	1.66197	0.0965185	0.999748
BSN	440.907	-0.203052	0.122257	-1.66085	0.0967429	0.999748
TNKS1BP1	2915.81	-0.103025	0.062047	-1.66044	0.0968259	0.999748
PAN3	1720.21	0.135158	0.0814093	1.66023	0.0968685	0.999748
FBLL1	761.731	-0.160909	0.0969246	-1.66014	0.0968855	0.999748
RAMP2	18.809	-0.841172	0.50676	-1.6599	0.0969342	0.999748
BAX	6891.53	-0.0954947	0.0575322	-1.65985	0.0969453	0.999748
NR2F6	6027.63	-0.117965	0.0711151	-1.65879	0.0971582	0.999748
KLF6	1586.94	0.149508	0.0901536	1.65837	0.0972435	0.999748
TAF11L11	2.57471	2.69538	1.62533	1.65836	0.0972457	0.999748
TAF9	2625.05	0.122704	0.0740195	1.65772	0.0973738	0.999748
PSMC3IP	1409.97	-0.138361	0.0834704	-1.6576	0.0973983	0.999748
PLIN4	169.139	-0.317619	0.191665	-1.65716	0.0974867	0.999748
ZNF503	638.958	-0.183854	0.110956	-1.65699	0.0975209	0.999748
PLIN2	5.02257	-1.70332	1.02796	-1.65698	0.0975228	0.999748
ATF6	1287.25	0.202672	0.122359	1.65637	0.0976459	0.999748
TMEM63A	1126.28	0.137078	0.0827841	1.65585	0.0977518	0.999748
FOSL2	372.579	0.223332	0.134891	1.65565	0.0977937	0.999748
CCDC150	789.012	0.189306	0.114349	1.65551	0.0978211	0.999748
NYX	1.28543	3.79924	2.2953	1.65523	0.0978785	0.999748
CPT1A	11611.5	0.131064	0.0791927	1.655	0.0979237	0.999748
PI4KB	1818.2	0.148074	0.0895004	1.65445	0.0980361	0.999748
ZNF821	273.935	-0.245997	0.148707	-1.65424	0.098078	0.999748
CHRM2	1.16317	-3.67896	2.22396	-1.65424	0.098079	0.999748
C12orf29	1361.89	0.174158	0.105327	1.65351	0.0982277	0.999748
IZUMO2	1.15403	-3.66956	2.22018	-1.65282	0.0983674	0.999748
SLC12A3	1.15403	-3.66956	2.22018	-1.65282	0.0983674	0.999748
MOCS3	721.173	-0.171384	0.103695	-1.65277	0.0983778	0.999748
ACAN	1.80359	-3.22945	1.95423	-1.65255	0.0984232	0.999748
NNT	3766.3	0.110019	0.0666153	1.65155	0.0986257	0.999748
NBPF19	564.077	0.211433	0.128025	1.6515	0.0986372	0.999748
CKAP5	10292.5	0.101689	0.0615942	1.65094	0.0987499	0.999748
GULP1	1212.58	0.130376	0.0789729	1.65089	0.0987602	0.999748
VEGFD	16.8843	-0.885672	0.536517	-1.65078	0.0987831	0.999748
SLC36A4	4869.33	0.0960486	0.0581913	1.65057	0.0988273	0.999748
PTTG1IP	9681.75	-0.0863094	0.052291	-1.65056	0.0988287	0.999748
MCF2L	417.598	-0.215196	0.130396	-1.65032	0.0988777	0.999748
STK32B	4.42477	-1.9073	1.15602	-1.64989	0.0989657	0.999748
RASSF7	2062.11	-0.136109	0.0825157	-1.64949	0.0990473	0.999748
DBF4B	1348.89	0.191282	0.115968	1.64944	0.0990576	0.999748
ROMO1	2344.48	-0.14032	0.0850789	-1.64929	0.0990887	0.999748
PRODH	39.8047	-0.852265	0.51712	-1.6481	0.0993325	0.999748
ADAR	6162.16	0.110451	0.0670291	1.64781	0.0993921	0.999748
ELK4	2030.54	0.117032	0.0710281	1.64768	0.0994184	0.999748
NUDT16L1	1482.26	-0.127493	0.077396	-1.64729	0.0994992	0.999748
METAP2	4200.81	0.122893	0.0746551	1.64614	0.0997349	0.999748
AAK1	2861.69	0.107511	0.0653227	1.64584	0.099797	0.999748
GNPTAB	1451.1	0.137507	0.08361	1.64463	0.100046	0.999748
CIZ1	1579.49	0.145309	0.0883929	1.6439	0.100197	0.999748
FAT2	5323.3	0.131273	0.0798758	1.64346	0.100287	0.999748
LRSAM1	929.06	-0.146879	0.0894059	-1.64283	0.100419	0.999748
KCNF1	11.8309	1.05467	0.642198	1.64228	0.100533	0.999748
DUSP16	664.538	0.177962	0.10837	1.64216	0.100556	0.999748
GLRX2	1256.77	0.127247	0.0775174	1.64153	0.100688	0.999748
EPS15	2251.17	0.117956	0.0718677	1.6413	0.100735	0.999748
MGARP	5.8085	1.53278	0.934294	1.64057	0.100886	0.999748
OCLN	1959.82	0.113476	0.0691689	1.64057	0.100887	0.999748
ZNF354A	528.086	0.233097	0.142089	1.6405	0.100901	0.999748
MCAT	939.374	-0.161931	0.0987178	-1.64034	0.100935	0.999748
CDC37	6747.26	-0.0926351	0.0565027	-1.63948	0.101113	0.999748
MLLT11	913.851	-0.144392	0.088083	-1.63928	0.101156	0.999748
GRK1	42.1015	-0.554412	0.338209	-1.63926	0.10116	0.999748
WDFY1	1692.93	0.146241	0.0892146	1.63921	0.10117	0.999748
CITED2	644.138	0.211215	0.128878	1.63888	0.101238	0.999748
HSPB11	1415.34	-0.128286	0.078306	-1.63826	0.101367	0.999748
EMC2	1161.95	-0.139269	0.0850207	-1.63806	0.101409	0.999748
IL32	12.9346	1.0982	0.670652	1.63751	0.101525	0.999748
SPIRE2	2135.48	-0.131978	0.0806301	-1.63684	0.101664	0.999748
GGA1	3209.01	-0.103645	0.0633222	-1.63678	0.101676	0.999748
PCDHB4	28.2697	0.674512	0.4121	1.63677	0.101678	0.999748
PCDHB5	132.616	-0.33872	0.206952	-1.63671	0.101692	0.999748
PPFIBP1	2014.74	0.119789	0.0731935	1.6366	0.101713	0.999748
ETS2	1602.02	-0.121677	0.0743573	-1.63638	0.101759	0.999748
SLIRP	1420.78	-0.136545	0.0834838	-1.63558	0.101927	0.999748
DYNC2LI1	265.331	0.240821	0.147256	1.63539	0.101967	0.999748
EPRS	11065.1	0.112031	0.0685307	1.63476	0.1021	0.999748
IQCC	431.919	-0.198677	0.12155	-1.63453	0.102147	0.999748
ROCK2	3119.5	0.103866	0.0635455	1.63452	0.10215	0.999748
TATDN3	254.905	0.263764	0.161391	1.63432	0.102192	0.999748
CTSE	22.4643	0.758151	0.463969	1.63406	0.102247	0.999748
GSDMD	133.224	-0.329357	0.201597	-1.63374	0.102314	0.999748
RAB3D	745.926	0.153569	0.0940648	1.63259	0.102556	0.999748
PPP2R3A	692.921	-0.173829	0.106489	-1.63237	0.102601	0.999748
FOXD4L6	6.14657	-1.46284	0.896151	-1.63236	0.102603	0.999748
MANF	6271.11	-0.0988133	0.0605472	-1.632	0.102679	0.999748
DYNLRB1	4170.47	-0.108238	0.0663502	-1.63131	0.102825	0.999748
RNF103-CHMP3	35.6989	-0.613623	0.376262	-1.63084	0.102924	0.999748
HIST1H3A	54.2895	-0.497842	0.305319	-1.63056	0.102983	0.999748
DKKL1	121.392	-0.336905	0.20662	-1.63055	0.102984	0.999748
PHLDA1	1614.78	-0.177958	0.109226	-1.62927	0.103255	0.999748
FZD3	1022.95	0.156749	0.09622	1.62907	0.103298	0.999748
EIF4ENIF1	692.837	0.17953	0.110207	1.62903	0.103306	0.999748
TG	44.4902	-0.557293	0.34213	-1.62889	0.103336	0.999748
DDX58	620.439	0.185632	0.113988	1.62853	0.103413	0.999748
VCAN	191.066	-0.380575	0.233809	-1.62772	0.103585	0.999748
SNX17	1755.49	0.188387	0.115781	1.6271	0.103717	0.999748
FAM166A	23.3364	-0.787875	0.484292	-1.62686	0.103767	0.999748
DRAM2	388.475	0.195952	0.120478	1.62645	0.103854	0.999748
PRKCA	692.8	0.157722	0.0970051	1.62592	0.103968	0.999748
RAI14	5000.68	0.0990996	0.0609507	1.6259	0.103972	0.999748
PPIB	5689.88	-0.0972129	0.0597944	-1.62579	0.103995	0.999748
IL34	2.6061	2.77238	1.70654	1.62456	0.104257	0.999748
ORC4	1624.39	0.124633	0.0767234	1.62445	0.104281	0.999748
NEBL	303.762	0.253841	0.156296	1.62411	0.104353	0.999748
FOXK1	2676.15	0.11392	0.0701443	1.62408	0.104359	0.999748
LRRC61	431.422	-0.187121	0.115237	-1.62379	0.104421	0.999748
RALGAPB	3914.26	0.0972137	0.0599588	1.62134	0.104944	0.999748
PPP3CC	354.512	0.23274	0.143549	1.62132	0.104948	0.999748
EPB41L4A	324.832	0.219655	0.135506	1.621	0.105018	0.999748
PSCA	14.5981	-0.950237	0.586278	-1.62079	0.105062	0.999748
MAN1A1	2449.14	0.112038	0.0691512	1.6202	0.10519	0.999748
NR4A1	624.313	-0.168672	0.104133	-1.61977	0.105281	0.999748
XKR7	236.745	-0.340427	0.210292	-1.61883	0.105483	0.999748
MAP3K2	4251.94	0.100988	0.0624097	1.61815	0.105631	0.999748
AC005324.3	21.6823	-0.773044	0.477751	-1.61809	0.105643	0.999748
GOLGA8M	27.9173	0.693503	0.428684	1.61775	0.105717	0.999748
GGT7	721.816	-0.15655	0.096778	-1.61762	0.105745	0.999748
SLC4A8	2619.24	-0.11704	0.0723763	-1.6171	0.105856	0.999748
ALAS1	2779.87	-0.108052	0.0668207	-1.61704	0.105869	0.999748
GEMIN5	506.453	0.207815	0.128551	1.6166	0.105965	0.999748
WWC2	1817.09	0.11469	0.0709879	1.61563	0.106174	0.999748
ZNF771	945.842	-0.157288	0.097367	-1.61542	0.10622	0.999748
HNF1A	7.81775	-1.27741	0.791005	-1.61492	0.106329	0.999748
NLK	1479.28	0.125006	0.0774118	1.61482	0.106349	0.999748
TCTE3	205.512	-0.314697	0.194893	-1.61472	0.106371	0.999748
RUFY3	626.956	0.189489	0.11737	1.61446	0.106429	0.999748
CAT	1618.94	0.128216	0.0794221	1.61436	0.106449	0.999748
CHPF2	4464.41	-0.106879	0.0662302	-1.61375	0.106582	0.999748
DACT3	433.983	-0.228788	0.141863	-1.61273	0.106803	0.999748
FBXL15	905.858	-0.170814	0.105936	-1.61242	0.106871	0.999748
ZNF573	38.7493	0.651983	0.404589	1.61147	0.107078	0.999748
PABPC1L	748.432	0.171878	0.106681	1.61114	0.107148	0.999748
ZDHHC11	1018.16	-0.134954	0.0837676	-1.61105	0.107169	0.999748
PPM1N	47.8066	-0.512286	0.318026	-1.61083	0.107217	0.999748
KALRN	201.376	-0.26414	0.16399	-1.61071	0.107243	0.999748
USP43	428.078	-0.18903	0.117372	-1.61053	0.107283	0.999748
GALM	444.285	0.241152	0.149747	1.6104	0.10731	0.999748
KIF2C	7125.13	0.119937	0.0744975	1.60994	0.107411	0.999748
TEX46	1.68388	3.06761	1.90577	1.60964	0.107476	0.999748
ACAD8	951.91	0.213699	0.13279	1.60929	0.107552	0.999748
TBC1D10C	130.595	-0.330182	0.205217	-1.60894	0.107629	0.999748
OSGEP	524.593	0.180595	0.112258	1.60875	0.107672	0.999748
CCM2L	26.1456	-0.697399	0.433635	-1.60826	0.107778	0.999748
RNF44	2851.24	-0.116007	0.0721425	-1.60803	0.107829	0.999748
ZNF674	376.731	0.201236	0.125158	1.60786	0.107866	0.999748
KIAA1614	109.399	-0.341264	0.21227	-1.60768	0.107904	0.999748
NLE1	70.8362	0.447865	0.278615	1.60747	0.107952	0.999748
SSX2IP	2281.13	0.114966	0.0715329	1.60717	0.108016	0.999748
ALDH1L1	574.984	0.179707	0.111872	1.60635	0.108197	0.999748
MICAL2	745.124	0.173	0.107727	1.60591	0.108295	0.999748
DST	1425.91	0.165545	0.103114	1.60546	0.108393	0.999748
PIGZ	95.9837	0.398464	0.248197	1.60544	0.108398	0.999748
VASH2	442.435	-0.209627	0.130592	-1.6052	0.108449	0.999748
MYO1G	28.8183	-0.664305	0.413936	-1.60485	0.108527	0.999748
FAN1	210.776	0.359523	0.224029	1.60481	0.108536	0.999748
CCNA2	5077.61	0.104578	0.065178	1.6045	0.108604	0.999748
TMEM168	1927.61	0.133489	0.0832113	1.60422	0.108665	0.999748
EIF4A3	5856.17	-0.118984	0.0741851	-1.60388	0.108739	0.999748
ACBD6	1035.74	0.149602	0.0932936	1.60356	0.108812	0.999748
CDT1	3945.9	-0.141098	0.0880019	-1.60335	0.108858	0.999748
FAM217B	605.328	0.21377	0.133332	1.6033	0.108869	0.999748
SHROOM2	351.404	0.215695	0.134548	1.60311	0.10891	0.999748
ACKR2	209.63	0.30369	0.189461	1.60291	0.108954	0.999748
TSPAN16	4.83092	1.65507	1.03261	1.60279	0.10898	0.999748
PKHD1L1	30.3436	0.643522	0.401545	1.60261	0.10902	0.999748
ZNF773	418.137	0.192736	0.120279	1.60241	0.109065	0.999748
BIVM	312.494	0.223676	0.139671	1.60145	0.109278	0.999748
JAZF1	252.425	0.227748	0.142255	1.60099	0.109379	0.999748
TTK	3718.29	0.107195	0.0669913	1.60013	0.109569	0.999748
UCK1	2532.38	-0.136286	0.085189	-1.59981	0.109641	0.999748
TSEN15	838.425	0.193564	0.121073	1.59874	0.109878	0.999748
ST3GAL3	177.859	-0.278238	0.174071	-1.59842	0.109949	0.999748
RSRP1	4990.96	-0.0946144	0.0591994	-1.59823	0.109991	0.999748
ALDH5A1	276.762	0.25685	0.160725	1.59807	0.110028	0.999748
CCNG1	6261.7	0.0980625	0.0613754	1.59775	0.110099	0.999748
HOXD9	357.023	0.230114	0.144063	1.59732	0.110194	0.999748
RWDD2A	353.023	-0.210072	0.131516	-1.59731	0.110197	0.999748
PPP1R14B	3203.02	-0.120258	0.0753229	-1.59656	0.110363	0.999748
GPRC5A	341.24	0.237829	0.148966	1.59653	0.110369	0.999748
FBXW5	3768.68	-0.0970596	0.0608062	-1.59621	0.110442	0.999748
HDGF	5355.41	0.160138	0.100355	1.59572	0.110552	0.999748
UAP1L1	1977.37	0.138674	0.086943	1.595	0.110712	0.999748
BDKRB2	1.83822	3.2192	2.01849	1.59486	0.110744	0.999748
LRRC8A	4099.47	-0.124706	0.0781985	-1.59473	0.110772	0.999748
MT-ND2	85468.4	0.126658	0.07944	1.59438	0.11085	0.999748
SPHK2	2479.35	-0.113639	0.0712796	-1.59427	0.110876	0.999748
NFATC1	320.698	0.215496	0.135191	1.59402	0.110932	0.999748
HMGXB3	2141.06	0.115153	0.0722544	1.59372	0.110999	0.999748
DCTN1	1792.36	0.122915	0.07714	1.5934	0.11107	0.999748
CCNY	2945.4	0.0962378	0.0604001	1.59334	0.111084	0.999748
IGFL2	1.10865	3.58971	2.25354	1.59292	0.111179	0.999748
ART3	1.10769	3.58868	2.25405	1.5921	0.111361	0.999748
NFKB2	6039.87	-0.121116	0.0760791	-1.59198	0.11139	0.999748
ZNF598	2359.47	-0.105735	0.0664353	-1.59155	0.111485	0.999748
TPCN1	3745.72	0.109895	0.0690755	1.59094	0.111623	0.999748
CLEC4F	1.81579	3.18307	2.00111	1.59065	0.111687	0.999748
RAD21	12263.9	0.094512	0.0594314	1.59027	0.111774	0.999748
ZNF564	53.8295	-0.500419	0.314711	-1.59009	0.111815	0.999748
SHQ1	877.281	-0.143047	0.0899773	-1.58981	0.111878	0.999748
ABCD1	2020.2	-0.133733	0.084157	-1.58909	0.112041	0.999748
H3F3B	50526.1	-0.125927	0.0792602	-1.58878	0.112111	0.999748
NOL11	2893.03	-0.107568	0.0677135	-1.58858	0.112156	0.999748
MAP1S	1922.07	-0.118784	0.0748009	-1.588	0.112287	0.999748
C15orf62	170.495	-0.272931	0.171879	-1.58792	0.112304	0.999748
RPL13A	70319	-0.0827158	0.0520916	-1.58789	0.112311	0.999748
SETD7	1422.76	0.14083	0.0887031	1.58765	0.112365	0.999748
PCNX3	5873.27	-0.0909066	0.057266	-1.58744	0.112412	0.999748
NRAP	1.22793	3.71809	2.34283	1.58701	0.112511	0.999748
ZNF423	682.05	-0.173666	0.109477	-1.58633	0.112664	0.999748
ERN2	16.6293	0.892254	0.562469	1.58632	0.112668	0.999748
XPOT	23243.6	0.112994	0.0712442	1.58601	0.112737	0.999748
CLGN	2508.7	0.155554	0.0981164	1.58541	0.112874	0.999748
TFB1M	296.366	-0.211929	0.13373	-1.58475	0.113023	0.999748
NEMP1	6024.78	0.0976041	0.0616087	1.58426	0.113135	0.999748
RNF111	1117.06	0.129403	0.0816904	1.58407	0.113178	0.999748
NXF2	15.8281	2.84884	1.79852	1.58399	0.113195	0.999748
TAOK1	6269.18	0.095934	0.0605771	1.58367	0.11327	0.999748
AP4E1	946.691	0.137697	0.0869668	1.58333	0.113345	0.999748
KAT14	165.301	0.285668	0.180444	1.58314	0.113391	0.999748
SVEP1	36.5766	-0.566861	0.358187	-1.58258	0.113516	0.999748
TMSB15A	738.449	-0.162429	0.102708	-1.58146	0.113772	0.999748
FBXO43	235.766	0.260059	0.16447	1.58119	0.113834	0.999748
POTEG	9.91041	1.08542	0.68649	1.58111	0.113852	0.999748
BICD1	1448.14	0.128549	0.0813343	1.5805	0.113991	0.999748
POTEF	632.692	-0.167718	0.106121	-1.58044	0.114006	0.999748
ASCC3	2121.98	0.114558	0.0725014	1.58007	0.11409	0.999748
POU3F3	653.327	-0.165314	0.104629	-1.58001	0.114106	0.999748
TSPAN3	10713.9	-0.0880375	0.055723	-1.57991	0.114127	0.999748
RFK	2558.41	0.109305	0.0691865	1.57985	0.11414	0.999748
LPCAT1	6201.36	-0.102516	0.0649072	-1.57943	0.114238	0.999748
MAFA	92.3507	-0.386406	0.244678	-1.57925	0.11428	0.999748
RASIP1	178.714	-0.280874	0.177858	-1.5792	0.114291	0.999748
JARID2	958.906	0.143523	0.0908897	1.57909	0.114315	0.999748
TSN	4522.05	0.134179	0.0849822	1.57891	0.114357	0.999748
BMP1	985.856	-0.15037	0.0952546	-1.57862	0.114424	0.999748
SNUPN	498.713	0.207314	0.13134	1.57845	0.114463	0.999748
API5	5248.52	0.100488	0.0636785	1.57805	0.114554	0.999748
DPH6	86.9312	0.412903	0.261796	1.57719	0.114751	0.999748
ID4	973.173	-0.135554	0.0859546	-1.57705	0.114785	0.999748
OCRL	512.426	0.173738	0.110178	1.57688	0.114823	0.999748
PRMT1	7075.78	-0.101078	0.0641039	-1.57678	0.114847	0.999748
CHD8	4154.48	0.103357	0.0655727	1.57621	0.114976	0.999748
CENPI	1536.17	0.123463	0.0783287	1.57621	0.114977	0.999748
DCXR	1694.95	-0.118709	0.0753333	-1.57578	0.115077	0.999748
NSMF	2663.55	-0.108197	0.068672	-1.57556	0.115127	0.999748
ARHGEF4	279.658	0.236231	0.149994	1.57494	0.11527	0.999748
SESTD1	1724.63	0.115545	0.0733734	1.57476	0.115312	0.999748
ZNF222	198.129	0.269252	0.171	1.57457	0.115355	0.999748
RACGAP1	8660.83	0.0951165	0.0604308	1.57397	0.115494	0.999748
UPK2	6.84171	-1.31539	0.835818	-1.57377	0.11554	0.999748
NSUN4	1433.34	0.13727	0.0873095	1.57223	0.115898	0.999748
CHD1L	813.939	0.141936	0.0902815	1.57215	0.115916	0.999748
CADM4	3031.89	-0.13529	0.0860674	-1.57191	0.115971	0.999748
CMPK1	5893.41	0.092693	0.0590145	1.57068	0.116256	0.999748
FBRSL1	1995.29	-0.126565	0.0806171	-1.56995	0.116427	0.999748
ANXA3	2524.14	0.151699	0.09663	1.5699	0.116439	0.999748
PGS1	996.939	-0.131704	0.0839181	-1.56943	0.116548	0.999748
CSRP1	1718.81	0.117884	0.0751324	1.56901	0.116645	0.999748
FKBP2	4923.46	-0.103385	0.0659011	-1.56879	0.116696	0.999748
GPD1	62.7175	-0.438769	0.279718	-1.56861	0.116738	0.999748
UBA52	16485.9	-0.086208	0.0549695	-1.56829	0.116814	0.999748
NEU3	848.167	0.157843	0.10067	1.56792	0.116899	0.999748
PIFO	132.669	0.313477	0.199964	1.56767	0.116959	0.999748
NFKBIZ	430.933	-0.209183	0.133453	-1.56747	0.117005	0.999748
LRRC17	300.687	-0.241015	0.15378	-1.56728	0.11705	0.999748
ZFP36	1219.59	-0.134607	0.0858941	-1.56712	0.117086	0.999748
PRRG3	357.791	0.215912	0.137793	1.56693	0.117131	0.999748
MRPL4	2380.84	-0.123983	0.0791509	-1.56641	0.117253	0.999748
MRPS35	3662.44	0.135505	0.0865086	1.56637	0.117262	0.999748
VRTN	3.57411	2.09441	1.33716	1.56631	0.117276	0.999748
OAZ1	34563.2	-0.0840302	0.0536672	-1.56577	0.117403	0.999748
LNPK	2866.08	0.1203	0.0768485	1.56542	0.117484	0.999748
TPPP3	23.4277	0.732472	0.468068	1.56488	0.11761	0.999748
GRB10	4192.75	0.120998	0.0773752	1.56378	0.117869	0.999748
MZB1	4.31065	1.73821	1.11192	1.56325	0.117994	0.999748
ZCCHC12	324.356	-0.23488	0.150288	-1.56287	0.118083	0.999748
MED25	1963.14	-0.11621	0.0743782	-1.56242	0.11819	0.999748
PLEKHH3	5252.05	-0.118489	0.075894	-1.56125	0.118465	0.999748
KPTN	1095.14	-0.125361	0.0802999	-1.56116	0.118486	0.999748
ST7	927.704	0.136216	0.0872652	1.56095	0.118537	0.999748
PLCG2	922.74	0.161528	0.103495	1.56073	0.118588	0.999748
PEPD	1725.4	-0.109853	0.070387	-1.56069	0.118596	0.999748
DNAAF1	57.3552	-0.470824	0.30178	-1.56016	0.118723	0.999748
DDX20	1018.85	0.132846	0.0851994	1.55924	0.11894	0.999748
SIRT7	2234.74	-0.108898	0.0698441	-1.55916	0.118959	0.999748
ATG101	3015.68	-0.114589	0.0734952	-1.55914	0.118964	0.999748
LSM3	4161.41	-0.0957184	0.0614313	-1.55814	0.119201	0.999748
ATPAF1	878.686	0.142508	0.0914704	1.55797	0.119241	0.999748
CHD6	1339.32	0.130658	0.0838842	1.5576	0.119329	0.999748
HDAC11	754.82	-0.148079	0.0950984	-1.55712	0.119443	0.999748
ALDOA	1572.79	-0.154539	0.099249	-1.55708	0.119452	0.999748
TBC1D8B	313.662	0.254218	0.163271	1.55703	0.119464	0.999748
TMEM201	1315.11	-0.144969	0.0931651	-1.55605	0.119697	0.999748
LRRC9	9.97644	-1.09999	0.707028	-1.5558	0.119757	0.999748
RRAGD	3531.55	0.1051	0.0675545	1.55578	0.11976	0.999748
OR2B2	25.6799	-0.663149	0.426312	-1.55555	0.119815	0.999748
KRTAP9-7	1.18188	-3.69884	2.37879	-1.55493	0.119964	0.999748
KCTD6	133.234	0.297573	0.191432	1.55446	0.120075	0.999748
CD83	558.035	-0.173421	0.111602	-1.55392	0.120203	0.999748
AP002495.1	106.04	-0.347109	0.223383	-1.55387	0.120214	0.999748
ALG12	699.842	-0.151446	0.0974713	-1.55375	0.120243	0.999748
DPYSL2	2629.78	0.101126	0.0651156	1.55302	0.120417	0.999748
DLK2	188.901	-0.288358	0.185704	-1.55278	0.120475	0.999748
NCOA3	1748.6	0.150043	0.096673	1.55206	0.120647	0.999748
GPS2	637.871	-0.155405	0.100141	-1.55187	0.120694	0.999748
GADD45G	2068.75	-0.142714	0.0920244	-1.55083	0.120942	0.999748
LRCH4	835.286	-0.146992	0.0948302	-1.55006	0.121128	0.999748
DEDD2	2216.72	-0.136672	0.0881744	-1.55003	0.121136	0.999748
EEF1D	6671.14	-0.0843278	0.0544185	-1.54962	0.121233	0.999748
CCDC115	1467.98	-0.134297	0.0867323	-1.54841	0.121524	0.999748
ADAMTS10	2.85793	2.18605	1.41264	1.54749	0.121744	0.999748
CUL1	3022.02	0.121193	0.0783218	1.54737	0.121775	0.999748
KIF13A	650.444	0.208786	0.134936	1.5473	0.121791	0.999748
MYL4	18.0418	0.818604	0.529146	1.54703	0.121856	0.999748
VWA8	190.085	0.29526	0.190896	1.54671	0.121934	0.999748
PCYT1A	2975.11	0.117207	0.0757796	1.54668	0.121941	0.999748
SPACA6	224.709	-0.255448	0.165218	-1.54612	0.122075	0.999748
ZNF556	30.8629	0.625433	0.404794	1.54507	0.12233	0.999748
SLC46A3	484.218	0.188256	0.121868	1.54476	0.122405	0.999748
SMAD3	631.296	0.184118	0.119189	1.54475	0.122407	0.999748
IL1RAP	930.811	0.160745	0.104066	1.54464	0.122433	0.999748
SERP2	142.619	-0.285186	0.184633	-1.54461	0.122441	0.999748
TRIM35	1292.85	-0.121957	0.0789584	-1.54457	0.12245	0.999748
ZNF497	294.387	-0.210549	0.136324	-1.54447	0.122475	0.999748
COPS2	2851.73	0.111488	0.0722105	1.54393	0.122606	0.999748
PCNX4	2433.05	0.111606	0.072306	1.54353	0.122702	0.999748
KCNK1	2090.68	-0.114354	0.0740947	-1.54335	0.122746	0.999748
TMEM254	316.32	0.232029	0.150347	1.54329	0.122759	0.999748
ARMC3	50.9729	0.502067	0.32534	1.54321	0.12278	0.999748
PM20D1	1.07835	3.55539	2.30391	1.5432	0.122783	0.999748
TMEM139	235.497	0.249436	0.161685	1.54272	0.122898	0.999748
KMT5B	1657.7	0.178403	0.115659	1.54249	0.122955	0.999748
DGUOK	1469.96	-0.124326	0.08062	-1.54212	0.123044	0.999748
GUCD1	2781.12	0.148468	0.0963015	1.54171	0.123145	0.999748
SOCS1	101.365	-0.392124	0.254452	-1.54105	0.123304	0.999748
RIOK2	222.333	0.243063	0.157736	1.54094	0.123331	0.999748
BRD3	1754.14	0.126387	0.0820276	1.54079	0.123368	0.999748
PPP1R35	350.47	-0.204526	0.132745	-1.54074	0.123381	0.999748
KDM8	99.679	0.369586	0.239879	1.54072	0.123385	0.999748
SHTN1	3685.88	0.0975607	0.0633216	1.54072	0.123385	0.999748
FBN1	1664.42	0.115599	0.0750509	1.54027	0.123495	0.999748
PIAS4	1823.15	-0.115583	0.0750867	-1.53933	0.123723	0.999748
PHLDB3	602.66	-0.169465	0.110141	-1.53862	0.123897	0.999748
CAMK2B	121.476	0.343455	0.22328	1.53823	0.123993	0.999748
CRIP1	90.9061	-0.375942	0.24453	-1.53741	0.124194	0.999748
HEPACAM2	9.40548	-1.09769	0.714194	-1.53697	0.124302	0.999748
C16orf87	1088.06	-0.160639	0.104559	-1.53634	0.124454	0.999748
TTF1	912.013	-0.135773	0.0884103	-1.53572	0.124607	0.999748
PSD3	369.292	0.187191	0.121972	1.53471	0.124856	0.999748
C11orf58	5413.08	0.140647	0.0916933	1.53388	0.125058	0.999748
KATNAL1	589.768	0.170351	0.1111	1.53331	0.1252	0.999748
PDCD6IP	6575.89	0.0870403	0.0567786	1.53298	0.125281	0.999748
ANTXR1	2634.36	-0.11716	0.0764434	-1.53263	0.125366	0.999748
APBA3	673.131	-0.155127	0.101236	-1.53234	0.12544	0.999748
ARID5B	1247.37	0.149254	0.0974073	1.53227	0.125457	0.999748
CTNNB1	7921.94	0.111	0.0724556	1.53198	0.125528	0.999748
PIKFYVE	3659.36	0.0977847	0.0638694	1.53101	0.125767	0.999748
ABCA2	2327.56	0.115963	0.0757665	1.53053	0.125885	0.999748
ANAPC11	4852.33	-0.102227	0.0668319	-1.52961	0.126114	0.999748
POMC	166.354	-0.345756	0.226169	-1.52875	0.126327	0.999748
RIMBP2	2.76019	-2.26523	1.48178	-1.52872	0.126333	0.999748
ZBTB2	545.893	-0.234983	0.153738	-1.52846	0.126398	0.999748
APOF	9.1588	1.18147	0.773405	1.52762	0.126606	0.999748
DHPS	254.425	0.222038	0.145354	1.52757	0.126619	0.999748
ANO8	293.058	-0.208317	0.136373	-1.52755	0.126623	0.999748
MAST3	664.462	-0.149213	0.0976891	-1.52743	0.126654	0.999748
PFKFB2	1019.88	0.139743	0.0915028	1.52719	0.126713	0.999748
GFI1	157.446	-0.26823	0.175665	-1.52694	0.126775	0.999748
TGM1	244.81	-0.236897	0.15518	-1.52659	0.126863	0.999748
SMIM10	138.408	-0.296876	0.194478	-1.52652	0.12688	0.999748
FAM129B	4096.09	-0.0930671	0.0609723	-1.52638	0.126914	0.999748
RND1	390.702	-0.191967	0.125777	-1.52624	0.126949	0.999748
FTO	1179.59	0.154711	0.101377	1.52609	0.126987	0.999748
SLC38A8	30.6459	0.766884	0.502517	1.52609	0.126988	0.999748
PSMD1	4578.94	0.152813	0.100185	1.52531	0.127182	0.999748
DSG2	8038.66	0.0922603	0.060488	1.52527	0.127193	0.999748
TCP11X1	1.13554	-3.64884	2.39231	-1.52524	0.1272	0.999748
NPDC1	1488.86	-0.118866	0.0779449	-1.525	0.127258	0.999748
AP3B2	1696.96	-0.150204	0.0985449	-1.52422	0.127454	0.999748
LRPPRC	10422.3	0.103453	0.0678928	1.52377	0.127567	0.999748
DLGAP5	3973.73	0.101768	0.0667984	1.52351	0.127631	0.999748
SPRR2E	34.4035	-0.60061	0.394271	-1.52334	0.127673	0.999748
CD24	760.226	-0.136799	0.0898103	-1.5232	0.127709	0.999748
MRPS2	266.245	0.25136	0.165046	1.52297	0.127765	0.999748
SCYL1	5349.41	-0.112424	0.0738202	-1.52294	0.127773	0.999748
KIF20A	6410.03	0.120905	0.0794035	1.52267	0.127842	0.999748
TEKT2	65.4412	0.462723	0.303913	1.52255	0.127871	0.999748
DENND1B	1534.78	0.109699	0.0720772	1.52196	0.12802	0.999748
CYP21A2	9.56758	-1.14581	0.753188	-1.52128	0.12819	0.999748
FKBP1B	198.409	-0.243162	0.159851	-1.52118	0.128214	0.999748
EIF2B2	1096.89	-0.128277	0.0843388	-1.52097	0.128268	0.999748
MRFAP1L1	1218.23	0.143675	0.0944668	1.52091	0.128283	0.999748
NDE1	1612.58	0.12158	0.0799795	1.52014	0.128475	0.999748
CRB1	5.52464	-1.44162	0.948769	-1.51947	0.128645	0.999748
TKFC	667.626	0.172954	0.113861	1.51899	0.128765	0.999748
PDIA5	230.233	-0.234283	0.154335	-1.51802	0.129009	0.999748
KIAA1958	944.264	0.131779	0.086863	1.51709	0.129245	0.999748
DDX1	1313.54	0.158489	0.104477	1.51697	0.129273	0.999748
IQCN	227.916	-0.230723	0.152119	-1.51673	0.129335	0.999748
CRIP2	2705.58	-0.157248	0.103689	-1.51653	0.129386	0.999748
TSPAN6	1576.71	-0.116442	0.0767823	-1.51653	0.129386	0.999748
CDC45	1753.22	-0.131559	0.0867832	-1.51596	0.129531	0.999748
COL20A1	83.5943	-0.402934	0.265824	-1.51579	0.129572	0.999748
DDX17	14057.6	0.0861057	0.0568296	1.51516	0.129733	0.999748
UMODL1	1.1399	3.62352	2.39177	1.515	0.129773	0.999748
DOCK8	168.487	0.280618	0.185292	1.51447	0.129907	0.999748
MICAL1	881.543	-0.138337	0.0913598	-1.51419	0.129976	0.999748
COL18A1	4890.63	-0.107152	0.0707736	-1.51401	0.130023	0.999748
VARS	1268.28	0.153477	0.101399	1.5136	0.130129	0.999748
PIP4P1	2830.4	-0.0957576	0.0632725	-1.51341	0.130174	0.999748
CCDC174	1092.42	-0.140009	0.0925162	-1.51335	0.13019	0.999748
ZNF688	195.273	-0.25024	0.165368	-1.51323	0.130222	0.999748
POGK	2941.01	0.104273	0.0689356	1.51262	0.130377	0.999748
ETFB	501.299	-0.173409	0.114654	-1.51246	0.130417	0.999748
MRPS18C	1097.48	-0.132055	0.0873161	-1.51238	0.130437	0.999748
TMEM165	6900.46	-0.0917343	0.0606635	-1.51218	0.130487	0.999748
SEL1L	8608.15	0.0852978	0.056421	1.51181	0.130582	0.999748
SLC35G6	67.243	-0.413431	0.273479	-1.51175	0.130598	0.999748
MXRA7	2214.11	0.115254	0.0762675	1.51118	0.130742	0.999748
EMC10	5034.9	-0.102052	0.0675449	-1.51087	0.130821	0.999748
ZNF74	270.255	0.21998	0.145686	1.50996	0.131054	0.999748
NHSL1	2129.09	0.111122	0.0735954	1.5099	0.131069	0.999748
IPO13	1772.84	0.128971	0.0854717	1.50893	0.131318	0.999748
PTPRU	307.755	0.218027	0.144514	1.5087	0.131376	0.999748
TAS2R40	2.81532	2.24273	1.48682	1.50841	0.13145	0.999748
AP2B1	11163	0.0925249	0.0613548	1.50803	0.131546	0.999748
SRMS	25.2372	-0.701533	0.465428	-1.50728	0.131738	0.999748
NAA80	161.213	-0.268271	0.178024	-1.50694	0.131827	0.999748
MET	955.774	0.162973	0.108156	1.50683	0.131854	0.999748
FAU	9693.72	-0.0857723	0.0569292	-1.50665	0.131901	0.999748
AC012213.5	2.19862	-2.52644	1.67716	-1.50639	0.131968	0.999748
IL21R	16.9069	0.787642	0.522923	1.50623	0.132008	0.999748
NKX6-1	468.472	-0.206204	0.136902	-1.50621	0.132013	0.999748
AUP1	1344.98	0.171704	0.114019	1.50593	0.132086	0.999748
ZBTB7A	2361.69	-0.110436	0.0733345	-1.50591	0.132089	0.999748
SHKBP1	3394.62	-0.100982	0.0670683	-1.50566	0.132156	0.999748
CEP170	1950.18	0.107287	0.0712595	1.50559	0.132174	0.999748
EFNA2	116.39	-0.337149	0.223946	-1.50549	0.132198	0.999748
FAM171B	2488.79	0.136157	0.0904831	1.50478	0.132382	0.999748
MCEE	252.521	-0.227742	0.151348	-1.50476	0.132385	0.999748
IDE	4299.77	0.0879755	0.058469	1.50465	0.132413	0.999748
TEX19	93.8686	0.361259	0.240177	1.50414	0.132547	0.999748
LRRFIP1	4533.52	0.0968939	0.064456	1.50326	0.132773	0.999748
PCDHA5	2.95667	-2.26082	1.50412	-1.50309	0.132817	0.999748
MYO18A	1560.91	0.134185	0.0892997	1.50263	0.132934	0.999748
SLC25A10	490.197	-0.185415	0.123394	-1.50262	0.132936	0.999748
CDKN1C	799.474	-0.195406	0.130051	-1.50254	0.132958	0.999748
BDP1	2350.17	0.114064	0.0759182	1.50246	0.132977	0.999748
ZDHHC19	20.4361	-0.74148	0.493532	-1.5024	0.132995	0.999748
APOE	1444.13	-0.126467	0.0841834	-1.50228	0.133025	0.999748
SYNJ2BP	2451.46	0.129658	0.0863199	1.50207	0.13308	0.999748
EXOC2	1127.13	0.143976	0.0958745	1.50172	0.13317	0.999748
MRPS25	857.066	0.142198	0.0946991	1.50157	0.133207	0.999748
SPATC1L	402.747	-0.196835	0.131092	-1.5015	0.133225	0.999748
CCNT2	1627.61	0.119438	0.0795836	1.50079	0.13341	0.999748
CLEC18C	11.531	-1.04749	0.698387	-1.49986	0.13365	0.999748
NRCAM	936.84	0.155501	0.103684	1.49976	0.133676	0.999748
DICER1	2392.61	0.102052	0.0680564	1.49953	0.133737	0.999748
MAD2L1BP	907.847	-0.135197	0.0901692	-1.49937	0.133779	0.999748
CKAP2L	2387.29	0.126334	0.0842943	1.49873	0.133945	0.999748
FAXDC2	212.62	-0.271667	0.181324	-1.49824	0.134071	0.999748
ZSCAN10	6.87039	-1.34462	0.898086	-1.49721	0.134339	0.999748
CRB3	2559.99	-0.100498	0.0671574	-1.49645	0.134535	0.999748
MZF1	1665.74	-0.115964	0.0775153	-1.49602	0.134649	0.999748
UBR2	2183.05	0.127648	0.0853608	1.4954	0.134811	0.999748
TMPRSS4	83.1353	-0.377525	0.252536	-1.49493	0.134932	0.999748
BICRA	1536.05	-0.131393	0.0879183	-1.49449	0.135049	0.999748
SSPO	1003.2	-0.12544	0.0839482	-1.49426	0.135109	0.999748
NUDT4	2355.35	0.103888	0.069533	1.49408	0.135154	0.999748
ARMCX5	434.324	0.173374	0.116053	1.49392	0.135197	0.999748
TOM1L1	1498.38	0.110856	0.0742105	1.49381	0.135225	0.999748
ARMH4	375.232	0.182092	0.1219	1.49379	0.135231	0.999748
RGS16	342.83	-0.199805	0.133758	-1.49378	0.135233	0.999748
ARPIN	282.753	0.248189	0.166159	1.49368	0.135259	0.999748
SNRNP25	3340.33	-0.110378	0.0739169	-1.49327	0.135366	0.999748
FBLN2	241.558	-0.227936	0.152715	-1.49256	0.135551	0.999748
NEK2	3985.7	0.134095	0.089853	1.49238	0.135599	0.999748
AC036214.3	1.51058	-2.94127	1.97087	-1.49237	0.135603	0.999748
ITPRIPL2	1804.71	0.173832	0.116483	1.49234	0.135611	0.999748
ANO1	325.704	0.252364	0.169139	1.49205	0.135686	0.999748
GOLGA6A	21.303	0.729508	0.489018	1.49178	0.135757	0.999748
PHRF1	4314.37	-0.107805	0.0723117	-1.49084	0.136003	0.999748
HIKESHI	1193.94	-0.140295	0.0941172	-1.49064	0.136056	0.999748
KIAA1109	3737.66	0.0901367	0.0604723	1.49055	0.136081	0.999748
PKIA	765.257	-0.149162	0.100076	-1.49048	0.136097	0.999748
ATP5F1E	5559.34	-0.0937404	0.0629023	-1.49025	0.136158	0.999748
LRRC36	2.17927	2.44537	1.6411	1.49008	0.136204	0.999748
GRAMD1C	211.664	0.257655	0.172922	1.49001	0.136222	0.999748
LVRN	38.7504	-0.514681	0.345654	-1.48901	0.136485	0.999748
OPHN1	811.776	0.138028	0.0927174	1.48869	0.136568	0.999748
SYNGR1	557.704	-0.180537	0.121319	-1.48812	0.13672	0.999748
NDUFA7	40.3624	-0.522822	0.351367	-1.48797	0.136759	0.999748
RPL28	17285.7	-0.0894776	0.060137	-1.4879	0.136778	0.999748
AL591806.3	13.7723	0.868955	0.584035	1.48785	0.136791	0.999748
AP3S2	272.617	0.207645	0.139561	1.48785	0.136791	0.999748
F10	54.0171	-0.463452	0.311513	-1.48775	0.136818	0.999748
CDKN2C	2798.36	0.101194	0.0680334	1.48742	0.136905	0.999748
PDIK1L	1022.64	0.128217	0.0862221	1.48706	0.136999	0.999748
FUT1	546.829	-0.158382	0.10657	-1.48618	0.137232	0.999748
ARAP1	1142.72	0.146406	0.0985368	1.4858	0.137332	0.999748
ZNF746	1272.71	0.130844	0.0880628	1.4858	0.137332	0.999748
EPHX1	723.992	0.160233	0.107898	1.48504	0.137534	0.999748
RBM28	761.131	0.174481	0.117552	1.48429	0.137731	0.999748
ISCU	5735.1	-0.0857459	0.0577729	-1.48419	0.137759	0.999748
ARMC5	894.921	-0.160016	0.107827	-1.48401	0.137806	0.999748
MKLN1	1602.97	0.110218	0.0743054	1.48331	0.137992	0.999748
SOGA1	4472.92	0.128909	0.0869496	1.48258	0.138187	0.999748
MTHFS	137.336	0.281433	0.189848	1.48242	0.13823	0.999748
RUNDC3A	358.165	-0.197503	0.133233	-1.48239	0.138236	0.999748
IFITM10	578.197	-0.232819	0.157099	-1.48199	0.138342	0.999748
ASTN1	18.9953	0.75835	0.511944	1.48131	0.138523	0.999748
SLC13A3	93.7086	-0.382623	0.258562	-1.47981	0.138924	0.999748
ADI1	2526.36	0.1629	0.110111	1.47942	0.139028	0.999748
EHD1	2040.66	-0.111441	0.0753487	-1.47901	0.139138	0.999748
FKBP10	1014.57	-0.128917	0.0871675	-1.47896	0.139151	0.999748
FASTKD1	389.083	0.242609	0.164044	1.47893	0.139159	0.999748
LAMP2	8538.88	0.080202	0.05424	1.47865	0.139234	0.999748
SREBF1	7034.23	-0.10575	0.0715233	-1.47854	0.139263	0.999748
XRN1	946.823	0.154371	0.10441	1.47851	0.139272	0.999748
SNRNP48	3762.11	0.0872046	0.0589863	1.47839	0.139304	0.999748
ADAMTS14	39.8235	0.510772	0.345511	1.47831	0.139325	0.999748
MROH7	1.47827	-2.91332	1.97087	-1.47819	0.139357	0.999748
SNAPC4	1575	-0.115177	0.0779319	-1.47792	0.13943	0.999748
SMS	1983.29	0.104602	0.0707947	1.47754	0.139531	0.999748
CRELD2	4173.8	-0.115367	0.0780884	-1.47739	0.13957	0.999748
ZNF518A	1661.93	0.107741	0.072936	1.4772	0.139621	0.999748
TRPV4	293.685	0.243686	0.165028	1.47664	0.139773	0.999748
NCR3LG1	684.931	0.153299	0.103817	1.47663	0.139776	0.999748
ADH6	5.70792	1.42652	0.966142	1.47652	0.139806	0.999748
FKTN	70.6831	0.471366	0.319314	1.47618	0.139894	0.999748
TMEM192	1767.59	0.112896	0.0764878	1.476	0.139943	0.999748
GIN1	210.106	0.233514	0.158252	1.47558	0.140057	0.999748
LACTB	344.092	0.264644	0.179451	1.47474	0.140282	0.999748
ERBIN	5292.99	0.0876512	0.0594625	1.47406	0.140466	0.999748
LGALS8	1217.56	0.12931	0.0877257	1.47403	0.140473	0.999748
ZNF354B	259.749	0.243941	0.165507	1.4739	0.140509	0.999748
RAB3A	226.539	-0.233245	0.158252	-1.47388	0.140513	0.999748
FAM124B	0.989142	-3.44713	2.33948	-1.47346	0.140627	0.999748
TUBGCP6	3798.71	-0.0911607	0.0618745	-1.47332	0.140666	0.999748
ZNF770	1980.56	0.104833	0.0711606	1.47319	0.1407	0.999748
BDH2	227.081	0.245084	0.166383	1.47302	0.140747	0.999748
ALPK1	747.535	0.14794	0.100439	1.47294	0.140768	0.999748
ASB6	1747.03	-0.126484	0.0858785	-1.47282	0.1408	0.999748
TCAF2C	1.02371	3.45913	2.34885	1.47269	0.140835	0.999748
TPX2	8790.22	0.105416	0.0715997	1.4723	0.14094	0.999748
LYNX1-SLURP2	7.92818	-1.21226	0.823686	-1.47175	0.14109	0.999748
ACSL1	3182.61	0.101558	0.0690197	1.47144	0.141173	0.999748
XAGE1B	3.78899	-1.80595	1.22746	-1.47129	0.141211	0.999748
C8G	268.713	-0.21056	0.143119	-1.47122	0.141231	0.999748
FNIP1	2130.29	0.104318	0.0709159	1.471	0.14129	0.999748
AC131097.2	2.78407	2.22755	1.5144	1.47091	0.141315	0.999748
TBCE	412.21	0.185457	0.126133	1.47033	0.141472	0.999748
MBD3	5538.28	-0.101	0.0686951	-1.47026	0.14149	0.999748
FAM13C	6.26481	-1.30671	0.888998	-1.46986	0.141598	0.999748
FKBP11	551.774	-0.15894	0.10814	-1.46976	0.141625	0.999748
SLC20A2	3822.48	-0.0997412	0.0678671	-1.46966	0.141655	0.999748
KIAA1217	2759.31	0.102308	0.0696196	1.46953	0.141689	0.999748
UEVLD	866.848	0.127755	0.0869385	1.46948	0.141702	0.999748
GNG12	2147.83	0.142441	0.0969432	1.46932	0.141746	0.999748
TPR	6998.45	0.0814557	0.0554419	1.46921	0.141776	0.999748
TENM2	11.3207	0.986554	0.671545	1.46908	0.141811	0.999748
ABCC4	528.434	0.185564	0.126327	1.46892	0.141856	0.999748
CDH13	3.3632	-2.13405	1.45317	-1.46855	0.141956	0.999748
MACF1	4899.3	0.141064	0.0960583	1.46853	0.141961	0.999748
SLC22A2	1.25095	-3.77259	2.56911	-1.46844	0.141985	0.999748
KIF14	3487.76	0.102072	0.0695432	1.46775	0.142171	0.999748
CCDC68	33.3052	0.634164	0.432101	1.46763	0.142205	0.999748
VGLL3	202.867	0.248796	0.16954	1.46748	0.142247	0.999748
AMBRA1	511.044	0.193812	0.132096	1.4672	0.142321	0.999748
H2AFX	6647.96	-0.0820851	0.0559982	-1.46585	0.142689	0.999748
PHC3	3784.1	0.0912033	0.0622276	1.46564	0.142746	0.999748
ARG1	1.5071	2.89055	1.97232	1.46556	0.142768	0.999748
HLA-C	1134.68	-0.15837	0.108066	-1.4655	0.142784	0.999748
C3orf33	64.8182	-0.431909	0.294719	-1.46549	0.142786	0.999748
DDI2	1208.03	0.120569	0.0822832	1.4653	0.142839	0.999748
PHLDA2	885.335	-0.181901	0.124172	-1.46491	0.142944	0.999748
ANAPC7	2231.07	0.150056	0.102442	1.46479	0.142979	0.999748
TMEM131	1996.02	0.10774	0.0735823	1.46421	0.143135	0.999748
UBIAD1	1369.38	-0.12558	0.0857739	-1.46408	0.143171	0.999748
FAM104B	466.082	-0.163855	0.111937	-1.46381	0.143246	0.999748
DNAL1	925.67	0.145875	0.0996835	1.46338	0.143363	0.999748
LDLRAP1	877.847	0.138809	0.0948841	1.46293	0.143487	0.999748
ZNF697	176.304	0.301103	0.205866	1.46262	0.143572	0.999748
PRR4	17.1365	0.759343	0.519431	1.46188	0.143775	0.999748
PREX2	25.3839	0.666582	0.45599	1.46183	0.143786	0.999748
PRKAB2	254.822	0.243849	0.166838	1.46159	0.143853	0.999748
IFRD2	632.436	0.188756	0.129146	1.46157	0.14386	0.999748
SPAG1	706.778	0.147317	0.100799	1.46149	0.14388	0.999748
LDLR	3312	0.0870528	0.0595692	1.46137	0.143913	0.999748
ZFPM1	226.622	-0.235489	0.161145	-1.46135	0.143919	0.999748
CASC3	4026.88	0.105015	0.0718626	1.46133	0.143925	0.999748
JOSD2	659.807	-0.16138	0.110438	-1.46128	0.14394	0.999748
TARSL2	585.196	-0.149454	0.102277	-1.46127	0.143942	0.999748
KIF18B	3353.31	0.101823	0.0696882	1.46112	0.143983	0.999748
NDUFA9	404.305	0.192195	0.131543	1.46108	0.143993	0.999748
ZNF787	1119.94	-0.126133	0.0863331	-1.461	0.144014	0.999748
POLR3F	312.463	0.250774	0.171659	1.46089	0.144047	0.999748
SMPD4	4694.16	-0.0888246	0.0608137	-1.4606	0.144125	0.999748
CELF2	239.006	0.236846	0.162176	1.46042	0.144175	0.999748
COPS9	1221.25	-0.140689	0.0963454	-1.46026	0.144219	0.999748
CCDC124	3239.39	-0.0945344	0.0647425	-1.46016	0.144247	0.999748
LEMD1	88.6441	-0.378932	0.259524	-1.46011	0.144261	0.999748
ANKRD49	651.8	0.139185	0.095363	1.45953	0.14442	0.999748
UBL5	4468.3	-0.101918	0.0698357	-1.45939	0.144457	0.999748
IDH3G	917.486	-0.145854	0.0999474	-1.45931	0.144479	0.999748
COQ8B	1086.56	-0.119862	0.0821635	-1.45883	0.144613	0.999748
LRR1	510.664	0.18525	0.126989	1.45879	0.144624	0.999748
HERPUD1	4208.1	-0.0978421	0.0670829	-1.45853	0.144696	0.999748
LMX1A	5.32795	-1.42332	0.975899	-1.45847	0.14471	0.999748
DEPDC1	4305.26	0.0865051	0.0593297	1.45804	0.144829	0.999748
CARF	225.604	0.219028	0.150297	1.4573	0.145034	0.999748
CDK1	8742.65	0.0896114	0.0615053	1.45697	0.145125	0.999748
ZNF512	643.453	0.157725	0.108262	1.45688	0.145148	0.999748
TNIP2	1561.37	-0.110607	0.075922	-1.45685	0.145158	0.999748
ROPN1B	21.0482	0.68852	0.472762	1.45638	0.145289	0.999748
AADAT	408.473	-0.191541	0.131534	-1.45621	0.145335	0.999748
SLC7A2	308.922	0.198822	0.13657	1.45582	0.145443	0.999748
UMAD1	353.571	0.187857	0.129052	1.45566	0.145485	0.999748
HS1BP3	508.345	0.189325	0.130135	1.45483	0.145716	0.999748
GINS1	3068.16	0.0891127	0.0612954	1.45382	0.145996	0.999748
CENPP	352.567	-0.182075	0.125259	-1.45359	0.146061	0.999748
XG	27.4451	-0.613366	0.422032	-1.45336	0.146123	0.999748
PRKAR2A	4128.01	0.0884202	0.0608773	1.45243	0.146381	0.999748
ARHGAP35	7917.35	-0.0866897	0.0596946	-1.45222	0.14644	0.999748
KCNN1	89.2832	-0.400112	0.275584	-1.45187	0.146538	0.999748
AC040162.1	83.4986	-0.356437	0.24554	-1.45164	0.146601	0.999748
TRA2B	8398.82	-0.0798292	0.0550188	-1.45094	0.146795	0.999748
TNMD	1.49922	-2.90487	2.00237	-1.45072	0.146859	0.999748
MFSD5	2633.68	-0.107817	0.0743202	-1.45071	0.146861	0.999748
KCNJ13	19.4024	-0.755822	0.52115	-1.4503	0.146976	0.999748
STX11	73.7054	0.423984	0.292369	1.45017	0.147012	0.999748
DDHD2	1975.89	0.103341	0.0712669	1.45006	0.147043	0.999748
TRPS1	640.329	0.139955	0.0965247	1.44994	0.147074	0.999748
HGSNAT	832.663	0.175901	0.121324	1.44984	0.147104	0.999748
CNKSR1	1259.69	0.121001	0.083504	1.44905	0.147325	0.999748
CCDC102A	660.397	-0.17023	0.117506	-1.4487	0.147422	0.999748
MAP1A	969.269	0.149304	0.103089	1.4483	0.147532	0.999748
PPARGC1A	138.942	0.284	0.196125	1.44805	0.147602	0.999748
GABARAP	104.252	-0.31308	0.21622	-1.44797	0.147625	0.999748
SMIM3	242.519	0.229097	0.158342	1.44685	0.147939	0.999748
SCAND1	1650.75	-0.119214	0.0824075	-1.44664	0.147997	0.999748
TOP2A	21699.4	0.0948989	0.0656321	1.44592	0.148199	0.999748
C3orf52	725.461	0.138463	0.0957655	1.44585	0.148219	0.999748
MPP4	15.8916	-0.834579	0.577274	-1.44572	0.148255	0.999748
TTC39A	529.774	0.177712	0.122992	1.44491	0.148483	0.999748
EPPK1	1540.99	-0.11646	0.0806119	-1.4447	0.148541	0.999748
CEP170B	6906.1	-0.0862017	0.0596719	-1.44459	0.148572	0.999748
EEF1E1	782.049	0.143068	0.0990378	1.44458	0.148577	0.999748
GPATCH1	368.017	0.214685	0.148633	1.44439	0.148628	0.999748
TM9SF1	303.947	0.191579	0.132663	1.44411	0.148709	0.999748
AARS2	267.378	0.230455	0.159614	1.44383	0.148787	0.999748
ACAP3	5730.85	-0.0913038	0.0632424	-1.44371	0.14882	0.999748
MRPL35	709.066	0.162891	0.112836	1.4436	0.148851	0.999748
CERS3	4.09452	1.66245	1.15189	1.44323	0.148954	0.999748
YAE1	501.982	-0.15681	0.10866	-1.44313	0.148985	0.999748
LRRC73	70.9947	-0.427242	0.296054	-1.44312	0.148986	0.999748
AC010522.1	3.72956	1.77763	1.23189	1.44301	0.149018	0.999748
FEN1	4419.31	-0.0995282	0.0690285	-1.44184	0.149347	0.999748
KRT20	1.48445	-2.89265	2.00633	-1.44176	0.149369	0.999748
NEURL4	806.233	0.145008	0.100582	1.44168	0.149392	0.999748
L1CAM	267.829	-0.239167	0.165919	-1.44147	0.149452	0.999748
SMG8	429.089	0.172664	0.119789	1.4414	0.149472	0.999748
SLC35A1	29.6804	-0.571006	0.396176	-1.44129	0.149501	0.999748
NDC1	995.647	0.487492	0.338345	1.44081	0.149638	0.999748
AC099489.1	163.256	0.289974	0.201306	1.44047	0.149736	0.999748
TSFM	448.768	0.212324	0.147412	1.44034	0.149771	0.999748
AK5	11.7225	1.02933	0.714761	1.44011	0.149836	0.999748
DNAJA1	10507.2	-0.0889656	0.0618164	-1.43919	0.150097	0.999748
HENMT1	1286.78	0.127575	0.0886472	1.43913	0.150115	0.999748
SPC25	1546.74	0.108181	0.0751786	1.43899	0.150153	0.999748
TAF1D	2789.35	0.0999526	0.0694747	1.43869	0.150238	0.999748
PRIM1	377.979	0.223284	0.15522	1.4385	0.150294	0.999748
CLUL1	209.768	-0.237523	0.165161	-1.43813	0.150396	0.999748
FAM122C	36.1085	-0.529142	0.367997	-1.4379	0.150463	0.999748
DAAM1	775.462	0.184137	0.12807	1.43779	0.150494	0.999748
ZBTB8A	250.838	0.210305	0.146295	1.43754	0.150564	0.999748
PTPN21	631.383	0.139982	0.0974388	1.43661	0.150828	0.999748
RIN1	188.336	-0.242575	0.16889	-1.43629	0.150921	0.999748
KIF18A	1926.87	0.118182	0.0822902	1.43616	0.150956	0.999748
ELP6	1485.06	-0.121572	0.0846828	-1.43562	0.151111	0.999748
AJAP1	55.6224	-0.431706	0.300714	-1.4356	0.151115	0.999748
EHD2	33.7979	0.622351	0.433525	1.43556	0.151127	0.999748
EFTUD2	1603.25	0.168559	0.11743	1.4354	0.151174	0.999748
WASHC4	3155.98	0.102767	0.071596	1.43537	0.151182	0.999748
UTS2R	109.113	-0.304041	0.211833	-1.43529	0.151205	0.999748
LHFPL2	561.86	0.17717	0.123439	1.43528	0.151207	0.999748
ARFIP1	1621.12	-0.109792	0.0764959	-1.43526	0.151212	0.999748
MED22	2031.15	0.103177	0.0718911	1.43518	0.151235	0.999748
TM2D3	1929.22	-0.10378	0.0723702	-1.43402	0.151566	0.999748
HADHA	2261.34	0.15808	0.110247	1.43388	0.151606	0.999748
RTBDN	179.97	-0.260227	0.181488	-1.43385	0.151616	0.999748
AOC3	411.274	-0.173679	0.12113	-1.43382	0.151624	0.999748
DYNC2H1	336.005	0.21803	0.152091	1.43355	0.151702	0.999748
AC010616.1	15.1352	0.823192	0.574247	1.43351	0.151711	0.999748
HAUS3	1497.45	0.130078	0.0907471	1.43341	0.15174	0.999748
LIMCH1	2656.94	0.09489	0.0662135	1.43309	0.151832	0.999748
CXCL11	42.442	-0.61887	0.432039	-1.43244	0.152018	0.999748
RBM4B	1876.89	-0.110917	0.0774526	-1.43206	0.152127	0.999748
ZSCAN32	47.8417	0.453473	0.316673	1.43199	0.152147	0.999748
RAP2B	1839.16	0.0987189	0.0689405	1.43194	0.15216	0.999748
PARD6G	602.872	-0.154736	0.108083	-1.43164	0.152246	0.999748
PARP12	70.2606	0.504838	0.352662	1.43151	0.152284	0.999748
RHBDD1	1190.5	0.119852	0.0837337	1.43135	0.15233	0.999748
DPYSL3	31.5554	-0.57646	0.402895	-1.4308	0.152489	0.999748
MAGEA9	1.76104	3.16998	2.21569	1.4307	0.152517	0.999748
TFDP2	2430.93	0.108204	0.075642	1.43047	0.152581	0.999748
COA4	1802.44	-0.0977735	0.0683711	-1.43004	0.152705	0.999748
MYOCOS	3.65494	-1.92936	1.34935	-1.42985	0.15276	0.999748
ASGR1	284.76	-0.223301	0.156249	-1.42914	0.152964	0.999748
C1orf122	3877.56	-0.111878	0.0783067	-1.42872	0.153085	0.999748
ARL6	400.548	0.209119	0.146424	1.42817	0.153242	0.999748
CSNK1G2	4331.42	-0.0900653	0.0630656	-1.42812	0.153257	0.999748
NEK8	256.273	-0.227628	0.159393	-1.42809	0.153266	0.999748
GCNT1	1524.9	0.114245	0.0800258	1.42761	0.153405	0.999748
ERO1A	3172.88	0.0982918	0.0688642	1.42733	0.153485	0.999748
WASF1	1086.05	-0.117452	0.0822962	-1.42719	0.153524	0.999748
CFAP77	2.19585	2.4093	1.6882	1.42714	0.153538	0.999748
SAT1	7031.84	0.12948	0.0907441	1.42687	0.153618	0.999748
APEH	4232.99	0.0969746	0.0679708	1.42671	0.153664	0.999748
ESYT3	128.14	0.298079	0.208979	1.42636	0.153765	0.999748
KLHL26	715.88	-0.137812	0.0966264	-1.42624	0.1538	0.999748
TPGS1	688.432	-0.145816	0.10225	-1.42607	0.153847	0.999748
KREMEN2	185.184	-0.254107	0.17824	-1.42564	0.153972	0.999748
MSI1	2061.79	-0.149355	0.10479	-1.42528	0.154075	0.999748
CELSR3	1910.76	-0.11835	0.0830449	-1.42513	0.154119	0.999748
ZNF568	246.449	0.220325	0.154654	1.42463	0.154264	0.999748
ZNF510	972.978	0.135022	0.0947767	1.42463	0.154264	0.999748
NARF	5840.6	-0.0864897	0.0607287	-1.4242	0.154389	0.999748
GJC2	33.0503	-0.58395	0.410074	-1.42401	0.154444	0.999748
ARHGEF39	710.625	0.141354	0.0992666	1.42398	0.154453	0.999748
CC2D1A	3882.63	-0.0838616	0.0589033	-1.42372	0.154529	0.999748
SULF2	23.5341	0.635604	0.446442	1.42371	0.154531	0.999748
PUS1	1369.06	-0.107879	0.0757847	-1.4235	0.154592	0.999748
TRAPPC6A	249.009	-0.212388	0.149259	-1.42295	0.154751	0.999748
KRTAP2-2	15.3673	0.810945	0.570013	1.42268	0.15483	0.999748
CHST13	1.55802	2.96646	2.08544	1.42246	0.154892	0.999748
HSF1	2969.66	-0.0916503	0.0644321	-1.42243	0.154901	0.999748
LIPE	84.7864	-0.337594	0.237385	-1.42213	0.154987	0.999748
MINDY2	2141.6	0.106795	0.0751015	1.42201	0.155023	0.999748
SMIM27	144.81	-0.314182	0.220946	-1.42198	0.155031	0.999748
RNF220	3247.71	-0.0958442	0.0674358	-1.42127	0.155239	0.999748
MLNR	5.78504	1.32154	0.929849	1.42124	0.155248	0.999748
ZFP41	65.5935	-0.391682	0.275639	-1.421	0.155317	0.999748
ITPRIP	46.422	0.486941	0.342687	1.42095	0.155332	0.999748
ADAM21	113.809	-0.317642	0.223568	-1.42078	0.155379	0.999748
SNX1	1990.26	0.0957799	0.0674215	1.42061	0.155429	0.999748
FAM102A	1266.94	0.112733	0.079358	1.42056	0.155444	0.999748
PRDX1	19806.2	-0.102237	0.0719853	-1.42025	0.155534	0.999748
RBM41	382.179	0.193543	0.136289	1.42009	0.155581	0.999748
RHBDD3	4585.37	-0.0898949	0.0633029	-1.42008	0.155586	0.999748
TIMM9	256.765	0.216068	0.152207	1.41956	0.155735	0.999748
AGR2	70.5682	-0.407647	0.287175	-1.41951	0.155751	0.999748
GCHFR	72.6101	-0.390203	0.274931	-1.41928	0.155819	0.999748
USP12	1646.53	0.122573	0.08638	1.41899	0.155901	0.999748
DNAJC10	3564.51	0.131834	0.0929953	1.41765	0.156294	0.999748
TSEN54	1812.86	-0.110553	0.078033	-1.41675	0.156557	0.999748
MRPL40	512.262	0.154802	0.109266	1.41674	0.156558	0.999748
CCDC167	1263.04	-0.125936	0.0888941	-1.4167	0.156571	0.999748
NAIP	34.5302	0.587912	0.415048	1.41649	0.156632	0.999748
ITGA10	99.532	0.317305	0.224031	1.41635	0.156674	0.999748
DOLPP1	2884.19	-0.0981172	0.0692931	-1.41597	0.156783	0.999748
ELK3	597.753	0.170347	0.120313	1.41587	0.156814	0.999748
KLHL32	90.9215	0.384577	0.271624	1.41584	0.156821	0.999748
GNLY	11.7681	0.932699	0.659291	1.4147	0.157157	0.999748
IGFBPL1	176.28	-0.246494	0.174241	-1.41467	0.157164	0.999748
NDUFS7	419.715	-0.167811	0.118628	-1.4146	0.157186	0.999748
KLHL42	3355.01	0.103626	0.0732566	1.41456	0.157198	0.999748
MAGEF1	4759.09	-0.088171	0.0623396	-1.41437	0.157254	0.999748
RNF10	7630.25	0.104111	0.0736158	1.41424	0.157291	0.999748
ENKD1	327.6	0.188055	0.132999	1.41397	0.157372	0.999748
TOGARAM2	9.67063	1.14531	0.810094	1.41379	0.157423	0.999748
CCR4	291.679	-0.285583	0.202062	-1.41334	0.157554	0.999748
AP1S3	241.094	0.216434	0.15317	1.41303	0.157646	0.999748
PCM1	6698.43	0.0879315	0.062247	1.41262	0.157767	0.999748
RWDD1	883.346	0.177265	0.125524	1.4122	0.157892	0.999748
KYNU	2.15697	2.4798	1.75612	1.41209	0.157923	0.999748
FAM193A	1750.43	0.118489	0.0839236	1.41187	0.157988	0.999748
ADAP2	80.2379	0.380963	0.269849	1.41176	0.15802	0.999748
OGFRL1	1065.48	0.140542	0.0995601	1.41163	0.158059	0.999748
PRXL2C	1285.39	0.128931	0.091373	1.41104	0.158232	0.999748
CCT4	6228.12	0.132519	0.0939193	1.41099	0.158248	0.999748
SLC25A42	762.148	-0.14429	0.102306	-1.41037	0.158431	0.999748
CALD1	1463.91	0.125324	0.0888774	1.41008	0.158515	0.999748
CACNA2D1	275.294	0.21774	0.154444	1.40983	0.15859	0.999748
PPP4C	5274.36	-0.0833142	0.0590966	-1.4098	0.1586	0.999748
TROAP	3607.61	0.0944669	0.0670082	1.40978	0.158605	0.999748
TSLP	85.9273	0.335909	0.238275	1.40976	0.158611	0.999748
BBS9	493.823	0.151897	0.10777	1.40945	0.158701	0.999748
LUC7L2	2723.35	-0.0874996	0.0620985	-1.40905	0.158821	0.999748
GRIK4	9.26451	-1.04965	0.745115	-1.4087	0.158923	0.999748
NAA25	4505.56	0.085575	0.0607638	1.40832	0.159035	0.999748
LSR	12026.7	-0.0885123	0.0628578	-1.40814	0.159091	0.999748
LHFPL4	3.45946	-1.78072	1.26483	-1.40787	0.159168	0.999748
ACSF3	72.4822	0.374507	0.266033	1.40775	0.159206	0.999748
FBXL8	239.585	-0.208285	0.147967	-1.40764	0.159238	0.999748
FOXA1	876.233	-0.144604	0.102741	-1.40746	0.159291	0.999748
ATAD2B	570.738	0.16317	0.115938	1.40739	0.159312	0.999748
CTC1	462.681	0.163377	0.116159	1.4065	0.159575	0.999748
CCDC74B	202.978	-0.258181	0.183605	-1.40618	0.159672	0.999748
STPG4	9.76844	-1.09039	0.775448	-1.40615	0.15968	0.999748
HIPK1	4082.61	0.0878792	0.062508	1.40589	0.159757	0.999748
PDSS2	581.616	0.159686	0.113586	1.40586	0.159766	0.999748
LRFN4	1377.53	-0.111113	0.0790512	-1.40559	0.159846	0.999748
PSMD3	4256.01	0.121898	0.0867469	1.40521	0.159959	0.999748
ELF3	2091.65	-0.112634	0.0801594	-1.40512	0.159984	0.999748
UNC119	342.923	-0.19034	0.135489	-1.40484	0.160069	0.999748
AGRN	14819.1	-0.104458	0.0743713	-1.40454	0.160158	0.999748
TOMM5	53.9954	-0.435078	0.309788	-1.40444	0.160189	0.999748
PERP	2752.79	0.112005	0.0797516	1.40442	0.160194	0.999748
LCLAT1	1031.47	0.138713	0.0987762	1.40432	0.160223	0.999748
SPRED1	453.986	0.20428	0.145503	1.40396	0.16033	0.999748
C5AR1	199.349	-0.256052	0.18239	-1.40387	0.160357	0.999748
VAMP7	2966.52	0.096656	0.068857	1.40372	0.160402	0.999748
SNORC	176.209	-0.251977	0.179616	-1.40287	0.160657	0.999748
SOS1	2315.86	0.102346	0.0729595	1.40278	0.160682	0.999748
CDRT1	61.4585	-0.427469	0.304762	-1.40263	0.160727	0.999748
OVCH1	47.5792	0.463164	0.330228	1.40256	0.160748	0.999748
DCAF8	1281.8	0.121316	0.0865367	1.40191	0.160943	0.999748
PTOV1	4178.1	-0.0893929	0.0637726	-1.40174	0.160992	0.999748
ITGAV	6662.16	0.0999696	0.0713181	1.40174	0.160992	0.999748
TENT2	1533.11	0.102221	0.072927	1.40169	0.161007	0.999748
TRAPPC5	72.8556	0.401258	0.2863	1.40153	0.161055	0.999748
CPNE9	22.2729	0.661665	0.472128	1.40145	0.161079	0.999748
B3GNT9	1823.54	-0.110746	0.0790449	-1.40105	0.1612	0.999748
SLC39A8	2222.65	0.0976111	0.0696953	1.40054	0.161351	0.999748
PSAT1	16840.8	0.0894047	0.0638366	1.40052	0.161357	0.999748
COL9A1	4.30729	-1.4731	1.05218	-1.40005	0.161499	0.999748
CD274	103.086	0.333272	0.238097	1.39973	0.161594	0.999748
CTCF	2289.81	-0.0949494	0.0678444	-1.39952	0.161658	0.999748
RCBTB1	3025.42	0.0893876	0.0638786	1.39934	0.161712	0.999748
KPNA5	280.748	0.222029	0.158679	1.39923	0.161744	0.999748
SCN4A	117.263	-0.289381	0.206827	-1.39915	0.161769	0.999748
SLC43A1	457.823	0.159434	0.113955	1.3991	0.161783	0.999748
ZNF623	1101.84	0.121194	0.0866322	1.39895	0.161827	0.999748
TLR1	11.3067	-0.95762	0.684621	-1.39876	0.161885	0.999748
ABHD14A-ACY1	4.40903	-1.59059	1.13733	-1.39853	0.161955	0.999748
LRMP	3.55291	-1.69454	1.2119	-1.39825	0.162038	0.999748
CPLX1	283.038	-0.231318	0.165439	-1.39821	0.16205	0.999748
ITGA5	971.184	0.182022	0.130224	1.39775	0.162187	0.999748
COA3	277.609	0.236803	0.169428	1.39766	0.162215	0.999748
LSMEM2	32.6284	-0.524207	0.375442	-1.39624	0.162642	0.999748
PTPN9	1840.88	0.118818	0.0851387	1.39558	0.16284	0.999748
MRPL57	2012.75	-0.10856	0.0777887	-1.39557	0.162843	0.999748
GALNT16	19.8618	-0.748162	0.536143	-1.39545	0.16288	0.999748
JPH3	52.2616	-0.43712	0.313284	-1.39528	0.16293	0.999748
HS6ST3	182.523	0.237966	0.170603	1.39486	0.163059	0.999748
MAP3K11	3116.28	-0.0914126	0.0655521	-1.3945	0.163166	0.999748
MSRB1	2283.99	-0.109163	0.0783014	-1.39414	0.163274	0.999748
SLC11A2	3814.65	0.0843826	0.0605398	1.39384	0.163367	0.999748
CCT8	6556.83	0.0953579	0.0684214	1.39369	0.163413	0.999748
SYVN1	2739.01	-0.0928277	0.0666218	-1.39335	0.163513	0.999748
CHM	2242.42	0.0997305	0.0715844	1.39319	0.163563	0.999748
ENOX1	37.1992	-0.502221	0.360524	-1.39303	0.16361	0.999748
DDAH2	1084.85	-0.125696	0.0903036	-1.39192	0.163945	0.999748
COMMD7	204.449	0.274468	0.197333	1.39089	0.16426	0.999748
CAMK2N2	634.172	-0.184423	0.132628	-1.39052	0.16437	0.999748
ARF3	5672.28	0.0772482	0.0555541	1.3905	0.164376	0.999748
PHLDB2	289.271	0.206205	0.148349	1.39	0.16453	0.999748
NT5C3A	1133.9	0.117784	0.0847941	1.38906	0.164814	0.999748
FN3KRP	1878.56	-0.099204	0.0714294	-1.38884	0.164882	0.999748
PTDSS2	910.03	0.155354	0.111889	1.38847	0.164995	0.999748
MOXD1	542.74	-0.142961	0.103009	-1.38785	0.165182	0.999748
C1orf35	2249.14	-0.10282	0.0740944	-1.38769	0.165232	0.999748
FAM160B1	985.476	0.152125	0.109628	1.38765	0.165244	0.999748
TRIM74	120.481	-0.296367	0.213631	-1.38729	0.165355	0.999748
AC011511.4	6.26773	-1.24974	0.901614	-1.38612	0.165711	0.999748
ADCK1	72.2381	0.365046	0.263472	1.38552	0.165892	0.999748
CSRNP3	233.612	0.220979	0.159556	1.38496	0.166064	0.999748
ZNF511	598.566	-0.166726	0.120404	-1.38472	0.166137	0.999748
PREP	582.551	0.181298	0.130927	1.38472	0.166137	0.999748
OST4	2005.19	-0.0970141	0.0700643	-1.38464	0.166161	0.999748
DOT1L	3498.51	-0.0954559	0.0689394	-1.38464	0.166164	0.999748
PER2	440.364	0.170398	0.123136	1.38382	0.166413	0.999748
CIAO2B	2406.93	-0.105842	0.0764923	-1.3837	0.16645	0.999748
PARP1	5046.61	0.0827641	0.0598198	1.38356	0.166494	0.999748
STAMBPL1	154.82	0.319322	0.230819	1.38343	0.166533	0.999748
TMEM184A	385.691	0.168161	0.12156	1.38336	0.166556	0.999748
NR2E3	39.6622	-0.487087	0.352107	-1.38335	0.166557	0.999748
CHERP	3107.59	-0.106648	0.0771273	-1.38276	0.166739	0.999748
KCNMB4	938.457	-0.129743	0.0938316	-1.38272	0.16675	0.999748
CSRNP2	1544.78	0.168275	0.121713	1.38255	0.166802	0.999748
ABCA1	26.3332	-0.625403	0.452356	-1.38255	0.166804	0.999748
POP5	1740.22	-0.108974	0.0788292	-1.38241	0.166846	0.999748
LSM1	830.277	-0.123274	0.0892142	-1.38178	0.16704	0.999748
PPP1CC	6239.88	0.0842836	0.0609989	1.38172	0.167057	0.999748
ENPP5	653.902	0.133896	0.0969214	1.38149	0.167128	0.999748
ANKRD20A1	18.6375	0.702562	0.509152	1.37987	0.167628	0.999748
RRP1	1657.46	-0.101965	0.0739124	-1.37953	0.16773	0.999748
HJURP	4668.64	0.0867021	0.0628521	1.37946	0.167752	0.999748
CFTR	5.88264	1.37251	0.995199	1.37913	0.167854	0.999748
CYP4V2	309.775	-0.209948	0.152233	-1.37912	0.167858	0.999748
ARL8A	3611.68	-0.0895891	0.0649749	-1.37883	0.167948	0.999748
ARFGEF3	1405.98	0.140719	0.10208	1.37852	0.168044	0.999748
RNF126	2244.02	-0.106331	0.07715	-1.37823	0.168131	0.999748
THBS4	156.455	-0.254254	0.184488	-1.37816	0.168153	0.999748
DDB1	11929.8	0.0725509	0.0526709	1.37744	0.168377	0.999748
TAF12	1678.23	-0.110032	0.0799265	-1.37666	0.168616	0.999748
GRIA4	101.722	0.341084	0.247814	1.37637	0.168707	0.999748
ING3	786.199	-0.14758	0.107228	-1.37632	0.168721	0.999748
MEMO1	293.57	-0.182646	0.13275	-1.37587	0.168863	0.999748
AP5M1	2121.46	0.0905368	0.0658235	1.37545	0.168993	0.999748
U2AF2	13390.1	-0.0751994	0.0546877	-1.37507	0.169109	0.999748
MSRB3	538.131	0.210546	0.153131	1.37494	0.169149	0.999748
BANF1	5761.82	-0.0861559	0.062667	-1.37482	0.169187	0.999748
HSD17B12	1344.93	0.110161	0.0801335	1.37472	0.169219	0.999748
KIF9	237.225	0.211853	0.154112	1.37466	0.169235	0.999748
HIST2H2AC	45.0813	-0.452254	0.329052	-1.37442	0.169313	0.999748
PDZK1	47.1133	-0.451343	0.3284	-1.37437	0.169327	0.999748
IQCE	1213.95	0.108694	0.0791131	1.37391	0.16947	0.999748
ANGPTL1	49.388	-0.432671	0.315038	-1.37339	0.16963	0.999748
DAP3	5612.15	0.0796069	0.0579757	1.37311	0.169718	0.999748
USP25	1549.27	0.10685	0.0778162	1.3731	0.16972	0.999748
BRWD1	2291.09	0.102657	0.0747926	1.37255	0.169892	0.999748
MLPH	28.7824	0.584779	0.426112	1.37236	0.169952	0.999748
PAF1	4964.49	-0.0793901	0.0578534	-1.37226	0.169981	0.999748
RNF113B	3.48457	-1.6647	1.21319	-1.37217	0.17001	0.999748
MAP4	7045.26	0.0753773	0.0549393	1.37201	0.17006	0.999748
SBSPON	33.4911	-0.510909	0.372482	-1.37163	0.170178	0.999748
ATXN7L3	5148.14	-0.109022	0.0794857	-1.37159	0.170191	0.999748
RPAP3	2318.83	0.131666	0.0959997	1.37152	0.170212	0.999748
ANKRD52	5869.62	0.098043	0.0714907	1.37141	0.170248	0.999748
UNC5CL	96.7105	-0.344688	0.251344	-1.37138	0.170257	0.999748
ZNF85	49.6618	-0.477225	0.348048	-1.37115	0.170328	0.999748
TNFRSF10B	7568.12	0.104017	0.075879	1.37082	0.170431	0.999748
DR1	4440.42	0.0860724	0.0628019	1.37054	0.170519	0.999748
ZFP2	18.868	0.693892	0.506402	1.37024	0.170612	0.999748
ATOH8	2.96841	1.78735	1.30483	1.36979	0.170751	0.999748
RASAL1	674.979	-0.175601	0.128198	-1.36977	0.17076	0.999748
SLC15A1	170.784	0.25763	0.188097	1.36967	0.170791	0.999748
CTXN1	575.481	-0.155783	0.113754	-1.36947	0.170851	0.999748
AGO2	4785.91	0.0830813	0.0606823	1.36912	0.170962	0.999748
HUWE1	14720.6	0.0860341	0.0628564	1.36874	0.171081	0.999748
NUP43	3685.61	0.108643	0.0793823	1.3686	0.171124	0.999748
ALS2CL	532.44	0.176423	0.128936	1.3683	0.17122	0.999748
ALS2CR12	10.255	-0.940498	0.687711	-1.36758	0.171445	0.999748
PUS7	270.37	0.220103	0.161041	1.36675	0.171704	0.999748
BCL7B	2322.17	-0.11909	0.0871536	-1.36643	0.171803	0.999748
MRPL28	2200.17	-0.104157	0.0762348	-1.36626	0.171857	0.999748
LAMC1	6006.76	0.0864114	0.0632584	1.36601	0.171937	0.999748
ALKBH7	2452.09	-0.0955095	0.0699256	-1.36587	0.171979	0.999748
C16orf58	271.252	0.193645	0.141897	1.36469	0.172351	0.999748
SPATA25	96.3472	-0.307095	0.225031	-1.36468	0.172354	0.999748
THPO	29.989	0.601827	0.441145	1.36424	0.172492	0.999748
PMEPA1	904.021	-0.155623	0.114076	-1.3642	0.172503	0.999748
TADA3	4460.85	-0.0926289	0.0679131	-1.36393	0.172589	0.999748
CROCC	1514.74	-0.0997635	0.0731776	-1.36331	0.172786	0.999748
AP000944.2	27.2942	-0.565554	0.415069	-1.36255	0.173023	0.999748
BIRC6	5486.34	0.0837727	0.0614926	1.36232	0.173096	0.999748
ZNF669	829.547	-0.135474	0.0994752	-1.36188	0.173234	0.999748
DLX5	107.688	-0.288334	0.211729	-1.36181	0.173258	0.999748
ALG11	653.967	0.134125	0.0984966	1.36173	0.173284	0.999748
AKT1S1	8526.99	-0.0952577	0.0699626	-1.36155	0.173339	0.999748
SFI1	883.487	-0.120161	0.0882628	-1.3614	0.173388	0.999748
SSTR2	78.0125	-0.341159	0.2506	-1.36137	0.173396	0.999748
STAT6	1687.19	0.100112	0.0735459	1.36122	0.173443	0.999748
LGSN	6.71955	-1.19358	0.876919	-1.3611	0.173481	0.999748
GOLGA6C	0.980004	-3.43509	2.52497	-1.36045	0.173688	0.999748
WNT6	11.0813	0.888316	0.652985	1.36039	0.173706	0.999748
ITGB6	956.517	0.123534	0.0908309	1.36004	0.173816	0.999748
NGF	2.67891	2.1525	1.5831	1.35968	0.173931	0.999748
COL14A1	43.2905	0.461035	0.339133	1.35945	0.174003	0.999748
CASKIN2	1996.04	-0.101558	0.0747173	-1.35923	0.174074	0.999748
ALKBH8	206.73	0.28215	0.20765	1.35877	0.174218	0.999748
TTC5	67.6785	0.421693	0.31038	1.35863	0.174264	0.999748
CHAF1A	4222.07	-0.113478	0.0835449	-1.35829	0.174371	0.999748
IRX5	248.288	-0.201693	0.148527	-1.35796	0.174477	0.999748
THAP1	810.527	-0.130523	0.0961391	-1.35765	0.174574	0.999748
PIF1	1395.15	0.155024	0.114186	1.35765	0.174574	0.999748
SRRM3	127.804	-0.273708	0.201607	-1.35764	0.174579	0.999748
NUBP2	3281.35	-0.088858	0.0654617	-1.3574	0.174653	0.999748
H3F3A	14235.2	-0.0755565	0.0556667	-1.3573	0.174685	0.999748
POLR2L	1889.19	-0.103953	0.076597	-1.35714	0.174738	0.999748
ESPL1	3077.26	0.247571	0.18243	1.35707	0.174758	0.999748
NCAPH2	2892.01	-0.0991695	0.0730906	-1.3568	0.174844	0.999748
HAMP	13.118	0.856631	0.631616	1.35625	0.175018	0.999748
SFRP2	32.0869	-0.517431	0.381547	-1.35614	0.175054	0.999748
SDHD	2253.33	0.0881945	0.0650334	1.35614	0.175054	0.999748
ZNF211	678.738	0.14541	0.107227	1.35609	0.17507	0.999748
CDC40	1342.08	0.123486	0.0910605	1.35609	0.175072	0.999748
RTN2	435.81	-0.152858	0.112738	-1.35587	0.175141	0.999748
ARF6	5368.5	-0.0837834	0.0617944	-1.35584	0.17515	0.999748
GNL1	6169.16	-0.112268	0.0828397	-1.35524	0.17534	0.999748
PRR5L	79.91	0.357345	0.26368	1.35522	0.175347	0.999748
CRTC1	1305.11	-0.123942	0.0914559	-1.35521	0.17535	0.999748
TBL1XR1	10652.8	0.0801212	0.0591326	1.35494	0.175436	0.999748
TRIM2	11184.3	0.0808527	0.0596772	1.35483	0.17547	0.999748
SYP	935.461	-0.155259	0.114746	-1.35307	0.176034	0.999748
DAB1	3.63288	-1.73963	1.28595	-1.3528	0.176119	0.999748
FSCN3	15.5029	-0.76878	0.568306	-1.35276	0.176133	0.999748
SLC35G2	852.774	0.123104	0.0910374	1.35223	0.176301	0.999748
CMTR1	1683.22	0.109928	0.0813197	1.3518	0.17644	0.999748
AC010326.2	1.36217	-2.74054	2.0279	-1.35142	0.176562	0.999748
LAMP5	1.47594	2.86684	2.12157	1.35128	0.176606	0.999748
DNAJA2	3874.15	-0.0859726	0.0636263	-1.35121	0.176628	0.999748
KLK1	1.50496	2.91377	2.15715	1.35075	0.176775	0.999748
FAM208A	1422	0.10094	0.074732	1.3507	0.176792	0.999748
ZNF22	30.0365	0.563119	0.417146	1.34993	0.177038	0.999748
APLP1	4205.06	-0.096409	0.0714318	-1.34967	0.177123	0.999748
CFAP410	480.036	-0.158695	0.117613	-1.3493	0.177242	0.999748
IRAK1	5682.28	0.097639	0.0723663	1.34923	0.177262	0.999748
KDM7A	919.851	0.118479	0.087834	1.34889	0.177372	0.999748
NME2	194.943	-0.25331	0.18781	-1.34876	0.177413	0.999748
KCNH3	314.449	0.204451	0.151585	1.34875	0.177416	0.999748
CUEDC1	7241.1	-0.108587	0.0805582	-1.34793	0.177681	0.999748
SUSD3	30.1681	-0.533076	0.395587	-1.34756	0.1778	0.999748
RADIL	158.224	-0.243909	0.181045	-1.34722	0.177908	0.999748
BMI1	2285.39	0.0948812	0.070431	1.34715	0.177931	0.999748
WNK4	505.556	-0.16929	0.125667	-1.34713	0.177938	0.999748
WDR31	17.4866	0.756519	0.561879	1.34641	0.17817	0.999748
GSTT2B	253.782	-0.21101	0.156774	-1.34595	0.178319	0.999748
SOX13	349.239	0.179748	0.133579	1.34563	0.178421	0.999748
C6orf120	930.173	0.111959	0.0832089	1.34552	0.178459	0.999748
IRAK2	35.0325	-0.508779	0.378179	-1.34534	0.178516	0.999748
TACR3	1.46691	-2.87454	2.13714	-1.34504	0.178611	0.999748
DPCD	502.733	-0.152233	0.113224	-1.34452	0.17878	0.999748
PMFBP1	49.342	-0.439014	0.326613	-1.34414	0.178902	0.999748
NPIPB11	71.045	-0.349537	0.260061	-1.34406	0.17893	0.999748
TOP3A	3577.18	-0.111399	0.0828902	-1.34394	0.178968	0.999748
SPIN2B	170.055	0.244457	0.181898	1.34392	0.178973	0.999748
THAP9	654.288	-0.150044	0.111651	-1.34387	0.17899	0.999748
RAP1GAP	1778.28	-0.0926262	0.0689332	-1.34371	0.179043	0.999748
ELOVL7	2211.02	0.101742	0.0757568	1.343	0.179271	0.999748
TTC21B	816.679	0.140892	0.104997	1.34187	0.179639	0.999748
MT-ATP6	57437.6	0.112073	0.0835302	1.34171	0.17969	0.999748
MEA1	3662.9	-0.0970377	0.0723473	-1.34128	0.179831	0.999748
C1orf226	365.889	0.180969	0.134984	1.34067	0.180026	0.999748
ARL1	2260.78	0.105401	0.0786387	1.34032	0.180141	0.999748
SMN2	297.711	0.201489	0.150341	1.34021	0.180176	0.999748
OBSL1	1653.89	-0.0985846	0.0735827	-1.33978	0.180317	0.999748
GNAO1	84.3813	-0.357732	0.267094	-1.33935	0.180458	0.999748
EIF3CL	300.63	-1.37159	1.02422	-1.33916	0.18052	0.999748
AGPAT2	5906.99	-0.103927	0.0776122	-1.33905	0.180554	0.999748
RASSF4	147.408	-0.254166	0.189812	-1.33904	0.180557	0.999748
SMC6	1450.73	0.0993144	0.0742227	1.33806	0.180877	0.999748
AGAP1	964.381	0.143793	0.107478	1.33788	0.180935	0.999748
MLLT1	4183.52	-0.0923276	0.0690147	-1.33779	0.180963	0.999748
AMPH	58.6606	0.393305	0.294069	1.33746	0.181073	0.999748
HIST1H2BG	10.9218	0.873357	0.653	1.33745	0.181075	0.999748
2024-03-05	2888.97	0.116671	0.0872407	1.33734	0.181112	0.999748
TIMM8B	2427.54	-0.102817	0.0768855	-1.33727	0.181135	0.999748
KRT78	3.79645	-1.58169	1.18286	-1.33717	0.181166	0.999748
NBL1	708.18	-0.136569	0.10216	-1.33681	0.181285	0.999748
ZDHHC23	1210.18	0.116979	0.0875482	1.33617	0.181495	0.999748
GSTA2	1.45032	2.83829	2.12479	1.3358	0.181615	0.999748
CCDC126	504.409	0.165622	0.124044	1.33519	0.181814	0.999748
TRMT9B	224.145	0.221136	0.165622	1.33518	0.181816	0.999748
ZNF467	285.321	-0.205652	0.154044	-1.33501	0.181872	0.999748
ZNF571	181.587	0.223558	0.167582	1.33403	0.182195	0.999748
TRNP1	323.63	-0.183978	0.137915	-1.334	0.182205	0.999748
C16orf96	3.00139	-1.81365	1.35991	-1.33365	0.182317	0.999748
AMY2B	153.299	-0.275583	0.206643	-1.33362	0.182329	0.999748
ABTB1	930.974	-0.111719	0.0837754	-1.33355	0.182351	0.999748
PLEKHO1	1455.02	-0.101043	0.0757815	-1.33334	0.182419	0.999748
SPIRE1	1122.93	0.114781	0.0861037	1.33305	0.182515	0.999748
NUP58	4904.07	0.0819434	0.0615099	1.3322	0.182795	0.999748
DNLZ	40.7685	-0.474912	0.356539	-1.332	0.182859	0.999748
KMT2B	3459.41	0.106453	0.0799328	1.33178	0.182932	0.999748
IMPDH1	1398.76	-0.107047	0.0804047	-1.33135	0.183073	0.999748
CCDC39	50.3626	0.406432	0.305316	1.33119	0.183128	0.999748
CRYBG3	374.819	0.184646	0.138725	1.33102	0.183181	0.999748
ZPR1	1820.98	0.0957274	0.0719221	1.33099	0.183193	0.999748
FBXO9	2556.27	0.0942574	0.0708226	1.33089	0.183224	0.999748
MICU1	1398.13	0.112733	0.0847142	1.33074	0.183273	0.999748
INO80C	118.279	0.296531	0.222847	1.33065	0.183305	0.999748
ADAMTSL1	3.99771	-1.64387	1.23542	-1.33062	0.183315	0.999748
CLDN8	35.1947	0.493936	0.371251	1.33046	0.183366	0.999748
CASQ1	30.6124	0.557745	0.419224	1.33042	0.18338	0.999748
RDH11	2120.8	0.12543	0.0942823	1.33037	0.183398	0.999748
UBE2Q1	4296.32	-0.0850881	0.0639711	-1.3301	0.183485	0.999748
TMEM101	37.8755	-0.551192	0.414691	-1.32916	0.183794	0.999748
NRP1	6.01158	1.17667	0.885451	1.32889	0.183883	0.999748
PHEX	135.042	0.266276	0.200426	1.32855	0.183996	0.999748
PPP1R11	2428.66	0.0859207	0.0646949	1.32809	0.184148	0.999748
TOR1B	2797.37	-0.109429	0.0824044	-1.32795	0.184195	0.999748
PLEKHG4B	780.318	-0.149546	0.112629	-1.32777	0.184254	0.999748
CPA2	3.92538	-1.55798	1.17349	-1.32765	0.184294	0.999748
LRRC40	1038.63	0.117274	0.0883451	1.32746	0.184357	0.999748
SECTM1	19.1785	-0.728286	0.548723	-1.32724	0.18443	0.999748
PCDHB3	13.0562	-0.90619	0.682787	-1.32719	0.184445	0.999748
HS3ST1	94.0086	-0.311187	0.234514	-1.32695	0.184527	0.999748
ZNF772	621.49	0.164177	0.123752	1.32666	0.18462	0.999748
LIPI	4.84143	1.3529	1.01989	1.32652	0.184669	0.999748
AC023509.3	35.4451	-0.520908	0.392726	-1.32639	0.184711	0.999748
NR3C1	1084.81	0.12607	0.0950601	1.32622	0.184768	0.999748
OPTN	1535.48	0.113556	0.0856678	1.32553	0.184994	0.999748
P2RY14	1.37539	2.72033	2.05247	1.32539	0.185041	0.999748
GPRC5C	1187	0.167028	0.126095	1.32461	0.185299	0.999748
ATR	909.676	0.142678	0.107759	1.32405	0.185487	0.999748
SRSF7	5566.57	-0.0823033	0.0621649	-1.32395	0.185519	0.999748
HSD3B7	41.1126	-0.460202	0.347645	-1.32377	0.18558	0.999748
DNAJC5B	1.347	2.69144	2.0343	1.32303	0.185826	0.999748
VAV1	237.977	0.213123	0.161099	1.32293	0.185858	0.999748
P3H3	327.582	-0.172828	0.130653	-1.32281	0.185899	0.999748
TIMM13	2194.64	-0.0955212	0.0722142	-1.32275	0.185919	0.999748
SNX10	380.337	0.190558	0.14408	1.32259	0.185971	0.999748
MR1	356.225	-0.179731	0.13591	-1.32243	0.186026	0.999748
TMEFF1	251.363	-0.211321	0.1598	-1.32241	0.186033	0.999748
NCDN	2504.87	-0.0908056	0.0686723	-1.3223	0.186067	0.999748
INF2	4496.94	-0.0772421	0.0584439	-1.32164	0.186287	0.999748
BTRC	735.36	0.179018	0.13546	1.32155	0.186317	0.999748
CNN3	4274.27	-0.0993158	0.0751672	-1.32127	0.186413	0.999748
DHRS7B	949.112	-0.118034	0.0893415	-1.32115	0.186451	0.999748
CEP290	373.793	0.213509	0.161622	1.32104	0.186488	0.999748
DGCR2	3731.98	-0.0915389	0.0693051	-1.32081	0.186564	0.999748
KRTAP10-2	1.3569	2.72043	2.05972	1.32078	0.186576	0.999748
SALL4	32.2405	-0.546765	0.413994	-1.32071	0.186598	0.999748
ZC3H12B	113.604	-0.29753	0.225455	-1.31969	0.18694	0.999748
SRP14	12685	-0.0744277	0.0563991	-1.31966	0.186949	0.999748
SLC38A9	421.465	0.193731	0.146807	1.31963	0.186959	0.999748
AGO4	864.923	0.123932	0.0939257	1.31947	0.187012	0.999748
ZIC2	3648.01	-0.082125	0.0622459	-1.31936	0.187047	0.999748
SESN1	425.41	0.151828	0.115115	1.31893	0.187193	0.999748
NPC1L1	35.5703	-0.487297	0.369552	-1.31862	0.187298	0.999748
CSDC2	14.5655	-0.764575	0.579845	-1.31859	0.187308	0.999748
ZBTB44	3183.58	0.083176	0.0630823	1.31853	0.187326	0.999748
GIT1	2295.51	0.0927907	0.0703747	1.31852	0.187328	0.999748
SSR4	3946.69	-0.0902404	0.0684522	-1.3183	0.187404	0.999748
EYA4	2570.15	0.0934998	0.0709277	1.31824	0.187423	0.999748
AHNAK	1034.59	0.145338	0.110268	1.31804	0.187491	0.999748
HDAC5	1136.02	0.107027	0.0812085	1.31793	0.187527	0.999748
VEZT	2690.77	0.0889119	0.0674708	1.31778	0.187576	0.999748
NHLRC2	1135.3	0.133776	0.101521	1.31772	0.187598	0.999748
ZFX	1572.52	0.0982372	0.0745573	1.31761	0.187635	0.999748
FFAR4	35.8956	0.505227	0.38351	1.31738	0.187713	0.999748
H2AFY	4745.53	0.108107	0.0820688	1.31727	0.187748	0.999748
IQCA1L	2.02055	2.36105	1.79248	1.3172	0.187772	0.999748
DUSP3	2215.13	0.0898627	0.0682318	1.31702	0.187831	0.999748
AP4S1	244.772	0.209712	0.159245	1.31691	0.187869	0.999748
AP1M2	2079.04	0.0968334	0.0735765	1.31609	0.188143	0.999748
RPS21	11427.2	-0.0798577	0.0606787	-1.31607	0.188149	0.999748
KIF1BP	463.938	0.170033	0.129206	1.31599	0.188179	0.999748
ANKRD46	28.0603	0.573771	0.436057	1.31582	0.188235	0.999748
PODXL2	1248.09	-0.120345	0.0914636	-1.31577	0.188252	0.999748
VSIG10L	58.5301	-0.383928	0.291857	-1.31546	0.188354	0.999748
AC011195.2	1.33454	-2.71333	2.06363	-1.31484	0.188565	0.999748
KLHDC3	3667.97	0.107855	0.0820327	1.31478	0.188582	0.999748
FKBP4	7544.71	0.079285	0.060318	1.31445	0.188695	0.999748
SLC6A6	676.596	-0.143394	0.109093	-1.31442	0.188705	0.999748
RARRES1	8.4804	-1.00822	0.767217	-1.31412	0.188805	0.999748
TMEM9	3861.76	-0.0828502	0.0630585	-1.31386	0.188893	0.999748
ZNF19	10.4071	-0.879459	0.669441	-1.31372	0.18894	0.999748
FAM174B	375.558	0.158146	0.12041	1.3134	0.18905	0.999748
PIWIL2	3.61505	1.67824	1.27783	1.31335	0.189065	0.999748
SLC28A3	225.484	0.19667	0.149752	1.3133	0.189081	0.999748
NXF1	4467.78	-0.0963219	0.0733434	-1.3133	0.189082	0.999748
DENND2C	442.895	0.152997	0.116563	1.31257	0.189327	0.999748
PADI6	4.5652	-1.37704	1.0497	-1.31184	0.189573	0.999748
NEXN	45.3543	0.440218	0.335668	1.31147	0.189699	0.999748
IFNAR2	34.9013	0.486786	0.371314	1.31098	0.189865	0.999748
TCEA1	7791.68	0.0945118	0.0721081	1.3107	0.189961	0.999748
SRRM5	95.5046	-0.300801	0.22951	-1.31062	0.189985	0.999748
ANKRD27	1791.68	-0.103428	0.0789452	-1.31012	0.190154	0.999748
MRPS28	317.186	-0.169051	0.129072	-1.30974	0.190284	0.999748
EDEM3	2263.59	0.0873288	0.0666771	1.30973	0.190288	0.999748
[truncated: 16,009 more rows]

## Sheet: Table_2B
Ishikawa_10 nM 11KDHT vs control
Gene	baseMean	log2FoldChange	lfcSE	stat	pvalue	padj
MYO1D	3274.26	0.599164	0.0966715	6.19794	5.72e-10	1.03e-05
MAGEA2	119.48	1.27733	0.273326	4.6733	2.96e-06	0.0267356
MAGEA2B	94.8746	-1.7304	0.413543	-4.18433	2.86e-05	0.133145
LAMC3	829.769	0.54471	0.130403	4.17712	2.95e-05	0.133145
NCMAP	131.16	0.829915	0.211138	3.93068	8.47e-05	0.305616
NXF2	16.2535	2.87557	0.746717	3.85095	0.000117661	0.353769
RGPD5	80.0038	-1.32361	0.356907	-3.70854	0.000208455	0.537219
GPR89B	389.047	-0.563097	0.16933	-3.32543	0.000882817	0.999939
ENPP1	1455.27	0.280089	0.0847366	3.3054	0.000948403	0.999939
MFAP2	453.813	-0.383678	0.117834	-3.25609	0.00112959	0.999939
IGFN1	2138.33	-0.371224	0.120991	-3.0682	0.00215354	0.999939
NAV2	1496.46	0.351995	0.115762	3.04067	0.00236056	0.999939
SNX29	1012.99	0.323946	0.109221	2.96596	0.00301738	0.999939
ID1	2391.6	-0.225032	0.0772604	-2.91264	0.00358387	0.999939
CCDC146	1400.88	0.36311	0.131403	2.76333	0.00572155	0.999939
SEMA3B	800.404	-0.267268	0.0997933	-2.67821	0.00740167	0.999939
DBN1	3722.15	-0.161519	0.061282	-2.63566	0.00839742	0.999939
BANK1	336	0.483277	0.18977	2.54664	0.0108766	0.999939
POTEE	225.915	-0.490527	0.194934	-2.51637	0.0118571	0.999939
NUAK2	977.851	-0.220142	0.0881241	-2.49809	0.0124864	0.999939
CR1L	9.29599	-1.81217	0.732247	-2.47481	0.0133307	0.999939
HLA-C	1126.69	-0.268808	0.109235	-2.46082	0.0138618	0.999939
GCNT2	423.581	0.286725	0.117152	2.44745	0.014387	0.999939
PLEKHG6	531.752	-0.260456	0.106756	-2.43974	0.0146979	0.999939
GEMIN7	63.2529	-0.72747	0.300874	-2.41785	0.0156123	0.999939
GOLGA8O	178.384	0.642754	0.267567	2.40222	0.0162959	0.999939
PKD1P1	78.5269	-0.720581	0.30049	-2.39802	0.016484	0.999939
COL28A1	35.3477	-0.889522	0.380872	-2.33549	0.019518	0.999939
PCDHB10	15.2463	1.40999	0.604558	2.33226	0.0196871	0.999939
TBC1D3G	48.5392	0.853524	0.366262	2.33036	0.0197869	0.999939
CHCHD6	482.974	-0.291246	0.12505	-2.32903	0.0198573	0.999939
AHR	647.421	0.236122	0.101682	2.32215	0.0202246	0.999939
GOLGA8Q	244.361	-0.344804	0.149397	-2.30797	0.0210009	0.999939
CHRNB3	2.73019	3.78575	1.65099	2.29302	0.0218471	0.999939
KRTAP10-10	1.86133	-4.40168	1.94365	-2.26464	0.0235346	0.999939
SLC25A27	160.82	-0.430472	0.193376	-2.22609	0.026008	0.999939
PHLDA1	1613.95	-0.268444	0.120903	-2.22032	0.0263969	0.999939
SSBP4	538.46	-0.229977	0.104013	-2.21104	0.0270328	0.999939
CCDC85A	53.6671	-0.669689	0.30304	-2.2099	0.0271121	0.999939
PDGFRL	459.656	-0.287038	0.130157	-2.20532	0.0274319	0.999939
U2AF1	162.987	-0.425179	0.193029	-2.20267	0.0276181	0.999939
ADCY7	56.6285	-0.655842	0.298586	-2.1965	0.0280565	0.999939
CHST2	1885.54	-0.174506	0.0794641	-2.19603	0.0280896	0.999939
ANO8	293.125	-0.298691	0.137133	-2.1781	0.0293983	0.999939
FBXW9	292.057	-0.289608	0.133504	-2.16928	0.0300612	0.999939
GSPT1	6009.07	0.149134	0.0687878	2.16803	0.0301567	0.999939
MRRF	1238.07	0.183275	0.0846128	2.16604	0.0303079	0.999939
PLGLB1	39.5719	-0.766382	0.35425	-2.1634	0.0305107	0.999939
SFTPD	6.60172	-1.86074	0.861134	-2.1608	0.0307109	0.999939
ANKRD34B	124.296	-0.488481	0.22628	-2.15875	0.0308698	0.999939
CELSR1	7076.57	-0.165878	0.0773256	-2.14519	0.0319379	0.999939
KRTAP2-2	18.4278	1.14138	0.53253	2.14331	0.0320882	0.999939
LGALS4	33.0707	-0.809497	0.377764	-2.14286	0.0321243	0.999939
TSKS	22.2685	0.953673	0.449952	2.1195	0.0340482	0.999939
ADAMTS15	852.261	0.186666	0.0880776	2.11933	0.0340623	0.999939
SLC2A12	395.421	0.326498	0.154408	2.11451	0.0344716	0.999939
SFI1	890.686	-0.184173	0.0879811	-2.09333	0.0363199	0.999939
FANCF	507.171	-0.253073	0.120934	-2.09265	0.0363802	0.999939
SLC39A8	2335.38	0.155043	0.074242	2.08834	0.0367668	0.999939
AKAP6	399.131	0.26247	0.12573	2.08757	0.0368362	0.999939
GNAT3	12.7106	1.30818	0.630912	2.07348	0.0381273	0.999939
CLEC18C	10.7296	-1.55502	0.750298	-2.07254	0.0382152	0.999939
MAFB	92.5605	0.471924	0.228089	2.06904	0.0385425	0.999939
SGMS2	638.409	0.203113	0.0984176	2.06379	0.0390374	0.999939
ST6GALNAC1	518.395	0.281028	0.136961	2.05188	0.0401814	0.999939
SEMA5A	6.5995	-2.10168	1.02582	-2.04878	0.0404835	0.999939
RSAD2	4.31076	-2.56831	1.25686	-2.04344	0.0410093	0.999939
PTGES3L-AARSD1	3.7697	2.63822	1.29242	2.04131	0.0412204	0.999939
PCDHGB1	74.5425	-0.542839	0.266849	-2.03426	0.0419257	0.999939
PEG10	4446.4	0.172238	0.0847058	2.03337	0.0420156	0.999939
GPR158	7.64159	1.82306	0.897309	2.03169	0.0421848	0.999939
CD24	770.811	-0.182994	0.0900784	-2.03149	0.0422051	0.999939
EFR3B	199.669	-0.334288	0.164732	-2.02928	0.0424302	0.999939
RGS16	345.13	-0.269565	0.13292	-2.02803	0.0425576	0.999939
RASGEF1C	16.7453	-1.08418	0.536857	-2.01949	0.0434358	0.999939
HOMER3	122.02	-0.399497	0.198555	-2.01202	0.044218	0.999939
STAG3	84.2486	-0.479637	0.238704	-2.00934	0.0445015	0.999939
MAGED4B	126.489	-1.89892	0.946306	-2.00667	0.0447852	0.999939
ZNF285	76.5261	-0.531413	0.265123	-2.00441	0.0450266	0.999939
ARSJ	210.628	-0.351075	0.175427	-2.00126	0.0453648	0.999939
FHL2	203.161	0.319576	0.159911	1.99846	0.0456672	0.999939
GOLGA8B	1445.97	-0.186084	0.0932335	-1.9959	0.0459451	0.999939
CARM1	1293.42	-0.166869	0.0837635	-1.99215	0.0463547	0.999939
LEFTY1	5.84656	1.92993	0.968873	1.99193	0.0463783	0.999939
AMDHD2	489.968	-0.23099	0.116633	-1.98049	0.0476484	0.999939
SCX	821.814	-0.19474	0.0986257	-1.97454	0.0483205	0.999939
KRT78	3.45595	-2.58334	1.32216	-1.95389	0.0507148	0.999939
CTSH	194.673	-0.353249	0.18121	-1.94939	0.0512493	0.999939
SSPO	1011.63	-0.188226	0.0969399	-1.94168	0.0521764	0.999939
TUBA4A	2146.47	0.149245	0.0773969	1.92831	0.0538171	0.999939
SELENOV	2.94957	-2.96001	1.53848	-1.92398	0.0543569	0.999939
DCLK1	69.6543	-0.513591	0.267222	-1.92196	0.0546103	0.999939
ACTL6B	10.7234	1.31994	0.686822	1.92181	0.0546302	0.999939
PCDHB2	159.663	-0.368412	0.192908	-1.90978	0.0561612	0.999939
COL9A2	9035.16	-0.12319	0.0646117	-1.90662	0.0565701	0.999939
NCEH1	782.859	0.182162	0.0956068	1.90532	0.0567386	0.999939
RPAP2	1233.09	-0.157807	0.0828678	-1.90433	0.0568676	0.999939
SAXO2	36.6095	0.722658	0.380424	1.89961	0.0574843	0.999939
CHRM5	9.19544	1.37108	0.721846	1.89941	0.0575103	0.999939
MXRA5	85.0236	0.600495	0.316397	1.89792	0.0577072	0.999939
ZDHHC11	1039.25	-0.160815	0.0851102	-1.88949	0.0588268	0.999939
PPP1R15B	6095.29	0.109315	0.0580552	1.88294	0.0597078	0.999939
TMEM99	360.6	0.241742	0.128439	1.88215	0.0598158	0.999939
PBXIP1	1924.38	-0.153471	0.0816041	-1.88067	0.0600164	0.999939
B4GALNT4	4034.38	-0.18196	0.0968987	-1.87784	0.0604037	0.999939
AADAT	415.479	-0.228853	0.121915	-1.87715	0.0604969	0.999939
MST1	336.784	-0.241418	0.128621	-1.87697	0.0605226	0.999939
IHH	27.1221	0.844471	0.450343	1.87517	0.0607689	0.999939
NAT14	257.547	-0.29131	0.155361	-1.87506	0.0607848	0.999939
ST3GAL6	56.8092	-0.546798	0.292891	-1.8669	0.0619152	0.999939
FOXJ1	500.83	0.237666	0.127349	1.86626	0.0620043	0.999939
NFE2L3	245.072	-0.272201	0.145988	-1.86454	0.062246	0.999939
LVRN	37.8609	-0.709108	0.381223	-1.86009	0.062873	0.999939
CABYR	969.63	0.1864	0.100367	1.85718	0.0632853	0.999939
GSAP	638.802	0.255877	0.137834	1.85642	0.0633937	0.999939
EPHA10	252.363	-0.32861	0.177218	-1.85427	0.0637003	0.999939
COL26A1	528.411	-0.253585	0.137376	-1.84592	0.0649043	0.999939
AC119674.2	3.46482	-2.68728	1.45639	-1.84516	0.0650138	0.999939
CTNND2	110.699	0.403553	0.219188	1.84113	0.0656024	0.999939
TNMD	1.36205	-3.94977	2.14792	-1.83888	0.0659328	0.999939
CNTNAP3B	72.4582	-0.505089	0.275055	-1.83632	0.0663105	0.999939
LRRC31	1.38845	3.87268	2.11558	1.83055	0.0671676	0.999939
GPR75-ASB3	38.0985	-0.701646	0.384482	-1.82491	0.068014	0.999939
KLHL1	69.1472	0.478559	0.26268	1.82183	0.0684804	0.999939
ZC4H2	239.579	-0.294225	0.161508	-1.82173	0.0684956	0.999939
CSAG2	111.419	-1.26853	0.698725	-1.81549	0.069448	0.999939
MEX3A	1028.24	-0.208333	0.114777	-1.81511	0.0695072	0.999939
LRRC75A	164.292	-0.348149	0.192657	-1.80709	0.0707486	0.999939
AGR2	70.3331	-0.515145	0.285093	-1.80694	0.070772	0.999939
MROH1	3580.74	-0.128821	0.0712943	-1.80689	0.07078	0.999939
TMEM98	198.426	-0.333468	0.184693	-1.80552	0.0709926	0.999939
LYG2	20.0314	0.922677	0.511338	1.80444	0.0711628	0.999939
SASH3	6.85804	1.58131	0.876605	1.8039	0.0712463	0.999939
NOMO2	4312.47	0.180388	0.100026	1.80342	0.0713225	0.999939
IDE	4458.01	0.10871	0.0603266	1.80202	0.0715418	0.999939
TRAF3	2386.79	-0.134581	0.0747756	-1.7998	0.0718923	0.999939
LPO	4.26717	-2.07284	1.15425	-1.79584	0.0725203	0.999939
BARHL1	3.18837	-2.49671	1.39284	-1.79254	0.0730471	0.999939
IL34	2.66262	2.77875	1.5527	1.78963	0.0735135	0.999939
NLRC5	3.53028	-2.19308	1.22748	-1.78665	0.073994	0.999939
EPS8L1	735.726	-0.197568	0.110616	-1.78606	0.0740888	0.999939
ASIC1	34.369	-0.69408	0.388628	-1.78598	0.0741032	0.999939
PCDHGB6	24.9526	-0.841794	0.471909	-1.78381	0.0744553	0.999939
BMP3	58.167	-0.534904	0.300167	-1.78202	0.0747458	0.999939
HIST1H2BH	1.32016	3.78502	2.12588	1.78045	0.0750025	0.999939
VAX2	28.7234	-0.74338	0.417608	-1.78009	0.075061	0.999939
DCAF4L1	33.7334	-0.646963	0.36357	-1.77948	0.0751619	0.999939
ID4	996.954	-0.150211	0.0844625	-1.77843	0.0753334	0.999939
KANK1	1094.57	-0.144302	0.0813801	-1.77318	0.0761982	0.999939
FDXR	1372.2	-0.148321	0.0836741	-1.77261	0.0762935	0.999939
VCAN	194.677	-0.421231	0.237704	-1.77208	0.076381	0.999939
CD37	329.461	-0.232407	0.131182	-1.77163	0.0764555	0.999939
LGR6	8.3243	1.42731	0.807845	1.76682	0.0772587	0.999939
PPP1R14A	2.60651	2.70152	1.53267	1.76262	0.0779644	0.999939
TCIM	181.631	0.313284	0.1778	1.762	0.0780686	0.999939
TAC3	10.9956	1.14363	0.649113	1.76183	0.0780978	0.999939
TANC2	2133.59	0.129768	0.0736835	1.76115	0.0782126	0.999939
KRBA1	1073.3	-0.171416	0.0973686	-1.76048	0.0783257	0.999939
ZNF564	55.0907	-0.513603	0.291966	-1.75912	0.0785577	0.999939
SCN4A	118.177	-0.355002	0.202165	-1.756	0.0790891	0.999939
MELTF	609.659	-0.1951	0.11114	-1.75544	0.079184	0.999939
ZNF837	103.225	0.380872	0.217607	1.75028	0.0800706	0.999939
INKA1	22.4006	0.844998	0.483304	1.74838	0.0803985	0.999939
LAMA5	24492.4	-0.127609	0.0731098	-1.74545	0.0809068	0.999939
GRIA4	108.477	0.434496	0.249128	1.74407	0.0811477	0.999939
ADAMTS3	460.438	0.19762	0.113796	1.73662	0.0824543	0.999939
MRPS23	2642.54	-0.115044	0.0662736	-1.7359	0.0825819	0.999939
NPIPA2	5.8184	-1.65525	0.955912	-1.73159	0.0833459	0.999939
PCSK1N	2396.65	-0.130221	0.0752091	-1.73146	0.0833703	0.999939
KIAA1755	4.90381	1.88768	1.09065	1.73078	0.0834914	0.999939
KCNT1	40.902	-0.601623	0.347682	-1.73038	0.0835622	0.999939
FCGR1A	4.1396	1.94936	1.1272	1.72937	0.0837426	0.999939
WNK3	426.409	0.223487	0.129831	1.72137	0.0851837	0.999939
WDR92	214.255	-0.277584	0.161291	-1.72102	0.0852479	0.999939
GPR18	8.72005	-1.46641	0.853139	-1.71884	0.085643	0.999939
PRR5-ARHGAP8	26.2925	0.778549	0.453769	1.71574	0.0862098	0.999939
SLC29A3	61.9522	0.492529	0.287175	1.71508	0.0863302	0.999939
NCOR2	7690.74	-0.114582	0.0668123	-1.71498	0.0863485	0.999939
GPC2	295.036	-0.244713	0.142792	-1.71377	0.0865707	0.999939
ZRSR2	380.097	-0.20853	0.121698	-1.71351	0.0866194	0.999939
PCDHB15	78.8768	-0.428375	0.250014	-1.7134	0.0866384	0.999939
KRT17	18.6258	-1.08421	0.633004	-1.7128	0.0867487	0.999939
TLE6	127.092	-0.345311	0.202126	-1.70839	0.0875631	0.999939
ITPR1	88.5872	0.425087	0.248952	1.7075	0.0877288	0.999939
DSC2	1576.02	0.124238	0.072768	1.70731	0.0877642	0.999939
CHL1	4.54391	1.77378	1.04183	1.70256	0.08865	0.999939
AC240274.1	2184.8	0.145357	0.0855086	1.69991	0.0891477	0.999939
MTUS1	309.98	0.246157	0.144856	1.69933	0.089257	0.999939
OR7E47P	17.4139	-0.857034	0.504343	-1.69931	0.0892616	0.999939
FAM155B	162.168	0.302712	0.178259	1.69815	0.0894787	0.999939
MAP3K15	9.88945	1.2561	0.740265	1.69683	0.0897291	0.999939
SIGIRR	777.177	-0.192682	0.113736	-1.69412	0.0902433	0.999939
LRRC2	14.8291	1.0306	0.608798	1.69284	0.0904858	0.999939
CHRM2	1.19719	-3.7627	2.22302	-1.6926	0.090531	0.999939
MORC3	1027.87	0.139675	0.0825644	1.69171	0.0907017	0.999939
CT55	4.72154	-1.69286	1.00151	-1.69032	0.0909674	0.999939
SIX5	675.779	-0.164898	0.0976066	-1.68942	0.0911393	0.999939
KRTAP3-2	1.80497	3.12244	1.85358	1.68454	0.0920768	0.999939
FAM98C	781.304	-0.163457	0.0970591	-1.6841	0.0921618	0.999939
SPTBN4	393.691	-0.200516	0.119195	-1.68225	0.0925205	0.999939
AC011479.1	1.23572	3.70425	2.20365	1.68096	0.0927704	0.999939
TONSL	2365.72	-0.10945	0.0651189	-1.68077	0.0928074	0.999939
AKAP3	21.5021	-0.790544	0.470565	-1.67999	0.0929593	0.999939
CTBS	333.979	0.250924	0.149427	1.67924	0.0931054	0.999939
MXRA7	2311.67	0.153901	0.0917048	1.67823	0.0933029	0.999939
FRY	49.435	-0.554566	0.33089	-1.67598	0.0937414	0.999939
SEZ6	72.0774	-0.427126	0.254997	-1.67502	0.0939297	0.999939
ALDH1L1	590.708	0.174641	0.104295	1.67449	0.0940346	0.999939
KCNH8	459.533	-0.214543	0.128387	-1.67106	0.0947091	0.999939
ERN2	17.571	0.960629	0.574966	1.67076	0.0947695	0.999939
CDH6	674.705	0.195519	0.117121	1.66937	0.0950435	0.999939
COL20A1	85.9388	-0.396578	0.237932	-1.66677	0.0955599	0.999939
CHP1	5178.93	0.099238	0.0595445	1.66662	0.0955902	0.999939
ZNF460	541.018	-0.186773	0.112077	-1.66646	0.0956215	0.999939
DAND5	19.7097	0.831021	0.499131	1.66494	0.0959254	0.999939
ZNF22	32.1422	0.655602	0.393815	1.66475	0.0959633	0.999939
ADAMTS7	612.336	-0.272287	0.163613	-1.66421	0.0960697	0.999939
MRLN	1.7647	3.10733	1.86721	1.66415	0.0960821	0.999939
PRKX	1354.48	0.155226	0.0934151	1.66168	0.0965761	0.999939
LRCH2	238.77	-0.265782	0.160036	-1.66076	0.0967622	0.999939
ATL2	2048.95	0.112724	0.0679616	1.65864	0.0971893	0.999939
SPOCK1	20.2172	-0.806556	0.486571	-1.65763	0.0973916	0.999939
ZNF691	376.83	-0.199716	0.1205	-1.65738	0.0974418	0.999939
ZFAND4	1381.46	0.140547	0.0848846	1.65574	0.0977741	0.999939
MAMDC4	1694	-0.135028	0.0816431	-1.65388	0.0981515	0.999939
FGFR1	305.581	-0.31591	0.191133	-1.65283	0.0983657	0.999939
SCARA3	141.835	-0.302614	0.183261	-1.65127	0.0986832	0.999939
TMEM134	462.01	-0.234648	0.142126	-1.65099	0.0987409	0.999939
PDLIM3	727.944	0.173769	0.1053	1.65022	0.098897	0.999939
CYB561	1646.23	-0.16091	0.0975672	-1.64923	0.099101	0.999939
ULK3	1245.64	-0.169265	0.102689	-1.64833	0.0992859	0.999939
PRDM15	630.238	-0.197875	0.12018	-1.64648	0.0996644	0.999939
PRSS51	4.98504	-1.83428	1.11499	-1.64511	0.0999478	0.999939
CD79B	2.69749	2.79523	1.70031	1.64396	0.100185	0.999939
ITGB8	1008.87	0.14541	0.0885372	1.64236	0.100516	0.999939
AC068987.5	1.17795	-3.74279	2.27982	-1.6417	0.100651	0.999939
SMIM1	23.2957	0.796262	0.485968	1.63851	0.101316	0.999939
SEC16B	3.45065	2.00367	1.22334	1.63787	0.101448	0.999939
GLIS3	530.963	0.20156	0.12307	1.63777	0.10147	0.999939
FAM209A	6.85672	1.60007	0.977011	1.63772	0.101481	0.999939
RNF145	4163.27	-0.102069	0.0623573	-1.63684	0.101665	0.999939
SMIM17	26.0492	-0.687807	0.420257	-1.63664	0.101707	0.999939
SLC17A9	5.92771	1.47675	0.902518	1.63626	0.101786	0.999939
TSPOAP1	340.129	-0.229228	0.14012	-1.63594	0.101852	0.999939
PRODH	39.6303	-0.978352	0.599915	-1.63082	0.102929	0.999939
ZSCAN20	446.4	-0.193026	0.118396	-1.63035	0.103028	0.999939
HES7	19.0923	0.835929	0.512762	1.63025	0.103049	0.999939
ARPC1B	236.817	0.257495	0.157969	1.63003	0.103095	0.999939
STK25	778.617	-0.18611	0.114291	-1.62839	0.103443	0.999939
STOX1	171.941	-0.353589	0.21716	-1.62824	0.103473	0.999939
RUNDC3A	365.199	-0.22855	0.140377	-1.62811	0.103501	0.999939
LEAP2	77.0745	-0.437027	0.268618	-1.62695	0.103748	0.999939
EZR	15088.3	0.0838728	0.0515638	1.62658	0.103826	0.999939
PHACTR2	2901.38	0.119874	0.0737805	1.62473	0.104219	0.999939
SULF2	24.8218	0.689888	0.424734	1.62428	0.104316	0.999939
ASPN	11.4854	-1.18925	0.732723	-1.62306	0.104576	0.999939
TNFRSF19	68.3417	0.429713	0.264764	1.623	0.104589	0.999939
PNMA8B	3.57951	-2.13066	1.31297	-1.62278	0.104636	0.999939
GPNMB	439.393	0.192721	0.11885	1.62155	0.104899	0.999939
NPDC1	1528.45	-0.126514	0.0780846	-1.62022	0.105186	0.999939
MEOX2	2.62029	2.76975	1.71454	1.61545	0.106213	0.999939
IGSF9	204.547	-0.281841	0.17467	-1.61356	0.106622	0.999939
ORC3	1229.63	0.127121	0.0788095	1.61302	0.10674	0.999939
IQCF2	2.7782	-2.25083	1.39893	-1.60897	0.107623	0.999939
TMEM154	25.0942	0.728659	0.453194	1.60783	0.107872	0.999939
EHF	624.196	0.163186	0.101555	1.60687	0.108082	0.999939
UNC5A	11.1154	1.05722	0.659043	1.60417	0.108676	0.999939
HIST1H2BN	371.618	0.204832	0.127687	1.60417	0.108676	0.999939
CYP2J2	79.6836	-0.435206	0.271393	-1.6036	0.108802	0.999939
MACROD1	139.464	0.321222	0.200476	1.6023	0.109089	0.999939
GSR	8408.46	0.0937198	0.0585551	1.60054	0.109478	0.999939
AFF3	390.033	-0.26603	0.166291	-1.59979	0.109646	0.999939
JAG1	3160.5	0.0996966	0.0623487	1.59902	0.109817	0.999939
MYH7B	128.923	-0.326966	0.204484	-1.59898	0.109824	0.999939
EIF3C	587.899	0.233775	0.146205	1.59895	0.109831	0.999939
TNK2	2385.09	-0.104845	0.0656355	-1.59739	0.110179	0.999939
AQP6	55.2503	-0.479215	0.300336	-1.5956	0.110578	0.999939
EEFSEC	81.0495	0.407706	0.255602	1.59508	0.110694	0.999939
NTN3	99.0228	-0.374434	0.234791	-1.59476	0.110767	0.999939
AL355987.3	1.11589	3.55027	2.22641	1.59462	0.110797	0.999939
ART3	1.14404	3.5807	2.2456	1.59454	0.110815	0.999939
A1BG	37.1571	-0.552253	0.34658	-1.59344	0.111063	0.999939
PSORS1C1	3.20012	-2.01776	1.26657	-1.59309	0.111141	0.999939
SPATA6	268.751	-0.265745	0.166929	-1.59196	0.111393	0.999939
ZNF695	464.502	0.190825	0.119911	1.59139	0.111523	0.999939
PNPLA7	517.419	-0.190665	0.119812	-1.59137	0.111526	0.999939
TEAD2	921.804	-0.140169	0.088228	-1.58872	0.112124	0.999939
FBXL19	2149.47	-0.119958	0.0755561	-1.58767	0.112362	0.999939
LRRN4CL	182.614	0.26651	0.167907	1.58725	0.112457	0.999939
CLEC4F	1.7463	3.07877	1.93994	1.58704	0.112503	0.999939
NANOS1	440.375	-0.283634	0.178731	-1.58694	0.112527	0.999939
PLA2G16	363.173	-0.217916	0.137341	-1.58668	0.112584	0.999939
LATS1	1337.11	0.148569	0.0936792	1.58593	0.112754	0.999939
SERGEF	353.049	0.214471	0.135352	1.58454	0.113071	0.999939
SMOC2	641.429	-0.288074	0.181818	-1.58441	0.113101	0.999939
NOTCH1	5548.33	-0.127206	0.0803089	-1.58395	0.113204	0.999939
TMEM79	841.733	-0.145038	0.0916477	-1.58256	0.113522	0.999939
VSIR	2.36696	2.55005	1.61232	1.5816	0.11374	0.999939
MAP6	90.0379	-0.400133	0.253034	-1.58134	0.113801	0.999939
NEK3	67.3841	-0.420182	0.265916	-1.58013	0.114077	0.999939
SLC13A4	83.0488	0.406848	0.257595	1.57941	0.114243	0.999939
SLC22A1	35.9433	-0.554589	0.351191	-1.57916	0.114298	0.999939
STK17B	1758.35	0.143298	0.0908079	1.57804	0.114557	0.999939
GPR161	1384.28	-0.128198	0.0814119	-1.57468	0.115329	0.999939
SLC46A3	500.377	0.202508	0.128618	1.57449	0.115375	0.999939
MRPL30	1153.34	0.132922	0.084646	1.57032	0.11634	0.999939
LRRC7	28.8908	0.623902	0.397765	1.56852	0.116761	0.999939
CARF	233.422	0.230924	0.147264	1.5681	0.116858	0.999939
AEBP1	1081.02	-0.144592	0.0922254	-1.56781	0.116926	0.999939
GALNT15	23.2632	0.761578	0.485803	1.56767	0.116959	0.999939
SPPL2B	1805.53	-0.115093	0.0734659	-1.56661	0.117206	0.999939
EIF4E	3348.92	0.103364	0.0659829	1.56653	0.117225	0.999939
LRRTM3	1.11826	3.55291	2.26906	1.56581	0.117393	0.999939
C1orf56	218.224	0.233598	0.149193	1.56574	0.117409	0.999939
NPY2R	1.25959	-3.82696	2.44478	-1.56536	0.117498	0.999939
LLGL1	1810.11	-0.137769	0.0881571	-1.56277	0.118107	0.999939
POLH	2405.63	0.125222	0.0802225	1.56093	0.11854	0.999939
CCDC6	4821.84	0.0960373	0.0615402	1.56056	0.118627	0.999939
C3orf33	65.9197	-0.465428	0.298634	-1.55852	0.119109	0.999939
IGFLR1	33.0601	-0.632587	0.406011	-1.55806	0.11922	0.999939
CEP126	474.338	0.182292	0.11702	1.55778	0.119285	0.999939
MAST3	682.551	-0.154946	0.0994671	-1.55776	0.119291	0.999939
SLC2A10	52.5271	-0.460248	0.29568	-1.55657	0.119572	0.999939
MYL4	18.1472	0.773636	0.497202	1.55598	0.119713	0.999939
MAB21L1	1.84005	3.18051	2.04466	1.55552	0.119823	0.999939
RHOU	912.626	-0.145174	0.0933344	-1.55541	0.119847	0.999939
RNF130	1408.15	-0.118306	0.0760816	-1.55498	0.11995	0.999939
COLEC10	31.1131	-0.654276	0.421413	-1.55258	0.120524	0.999939
NRP2	20.1186	-0.745795	0.480554	-1.55195	0.120675	0.999939
SALL1	309.637	0.207077	0.133459	1.55161	0.120756	0.999939
GABRG1	174.365	-0.362205	0.233449	-1.55154	0.120773	0.999939
WNT11	792.916	-0.219536	0.141499	-1.5515	0.120782	0.999939
HPD	45.9347	0.51734	0.33365	1.55055	0.12101	0.999939
KALRN	208.807	-0.242138	0.156249	-1.54969	0.121216	0.999939
RASAL1	689.937	-0.19959	0.128838	-1.54915	0.121345	0.999939
RASIP1	184.748	-0.261367	0.168815	-1.54825	0.121563	0.999939
TBC1D32	305.336	0.233199	0.150622	1.54824	0.121565	0.999939
CSDC2	14.5316	-0.889641	0.574644	-1.54816	0.121584	0.999939
UBASH3B	975.981	0.148436	0.0959126	1.54762	0.121713	0.999939
DZIP1L	54.5189	0.526793	0.340689	1.54626	0.122042	0.999939
RBM14-RBM4	30.3174	-0.646394	0.418184	-1.54572	0.122173	0.999939
TRPA1	4.53319	-1.6509	1.06889	-1.54449	0.122469	0.999939
PCDHGB7	10.926	-1.17479	0.761215	-1.54331	0.122755	0.999939
LDHA	29647.5	0.0924708	0.0599781	1.54174	0.123136	0.999939
GSTM2	115.325	-0.326342	0.211959	-1.53965	0.123646	0.999939
KCTD6	136.841	0.293533	0.190656	1.53959	0.12366	0.999939
ARG1	1.58852	2.93832	1.9098	1.53855	0.123915	0.999939
GMCL2	3.35172	1.99119	1.29461	1.53806	0.124033	0.999939
ANXA2	19935.4	0.0923572	0.0600872	1.53705	0.12428	0.999939
TSC22D4	930.866	-0.138119	0.0898671	-1.53693	0.124311	0.999939
THRSP	2.22448	-2.61078	1.6997	-1.53602	0.124533	0.999939
ERCC6L	1570.79	0.117391	0.0764997	1.53453	0.124899	0.999939
SLC35F4	1.27336	3.74099	2.43808	1.5344	0.124931	0.999939
KRTAP9-7	1.21598	-3.78221	2.46571	-1.53392	0.125048	0.999939
2024-09-03	660.8	-0.16475	0.107415	-1.53378	0.125084	0.999939
HOXB7	300.36	-0.218748	0.142628	-1.53369	0.125105	0.999939
MUC5AC	9.32559	1.1424	0.745429	1.53254	0.125388	0.999939
TAS2R39	1.57248	-3.03742	1.98251	-1.53211	0.125495	0.999939
PAQR7	586.932	-0.179606	0.117291	-1.53128	0.1257	0.999939
ZNF707	414.582	-0.190284	0.124278	-1.53112	0.125741	0.999939
NACAD	265.667	-0.226779	0.148171	-1.53053	0.125886	0.999939
CKLF-CMTM1	30.0241	-0.59721	0.390393	-1.52977	0.126074	0.999939
TMEM53	312.841	0.218764	0.143053	1.52925	0.126204	0.999939
C12orf50	1.03233	-3.5476	2.32134	-1.52825	0.126449	0.999939
LMLN2	2.55746	2.61048	1.7083	1.52812	0.126483	0.999939
FAM83E	1054.82	-0.141527	0.0927499	-1.52589	0.127036	0.999939
CXXC5	1374.87	-0.198101	0.129839	-1.52575	0.127072	0.999939
NLGN1	73.3217	-0.428579	0.28101	-1.52514	0.127225	0.999939
ATP6V0C	443.842	0.264465	0.173491	1.52438	0.127415	0.999939
PRSS23	397.131	-0.256839	0.168674	-1.5227	0.127835	0.999939
FAM117A	297.999	0.213448	0.140294	1.52143	0.128151	0.999939
PIFO	135.277	0.288813	0.18983	1.52143	0.128152	0.999939
DIAPH1	14241.7	0.0914588	0.0602184	1.51878	0.128817	0.999939
MX1	41.6522	-0.493621	0.325163	-1.51807	0.128996	0.999939
PTPRC	40.5631	0.57137	0.376421	1.5179	0.12904	0.999939
AL136531.2	4.71623	1.549	1.0229	1.51433	0.129943	0.999939
SNCG	12.9649	-1.01652	0.671349	-1.51414	0.129991	0.999939
TRDN	7.91689	1.21244	0.800931	1.51379	0.13008	0.999939
ZNF358	221.032	-0.255149	0.168553	-1.51376	0.130086	0.999939
DLK2	194.752	-0.280714	0.185512	-1.51318	0.130233	0.999939
CARMIL3	260.419	-0.220171	0.145528	-1.51291	0.130302	0.999939
CCL26	1.09248	3.5243	2.32982	1.51269	0.130357	0.999939
MAP4K2	684.613	-0.146343	0.0968109	-1.51163	0.130627	0.999939
NRBF2	852.55	0.139412	0.0922471	1.51129	0.130715	0.999939
KLHL33	4.38499	1.677	1.10988	1.51097	0.130796	0.999939
KMO	6.41756	-1.53319	1.01519	-1.51024	0.130982	0.999939
KLHL31	27.1238	-0.636601	0.421622	-1.50989	0.131072	0.999939
FLRT1	24.6034	-0.66395	0.440143	-1.50849	0.13143	0.999939
LGI2	333.242	-0.192206	0.127491	-1.5076	0.131656	0.999939
CCDC136	586.515	-0.162015	0.107493	-1.50722	0.131754	0.999939
TBP	1271.97	0.121927	0.0809045	1.50705	0.131797	0.999939
PDE4A	300.068	-0.20683	0.137326	-1.50613	0.132034	0.999939
SORCS2	15.1467	-0.834853	0.554467	-1.50569	0.132148	0.999939
PPFIA4	123.908	-0.313102	0.207976	-1.50547	0.132204	0.999939
CXCL10	2.29631	2.48564	1.65193	1.50468	0.132405	0.999939
GOLGA8K	85.9144	-0.423817	0.281872	-1.50358	0.13269	0.999939
TRIM75P	2.04271	-2.47217	1.64455	-1.50325	0.132775	0.999939
PCDHB5	137.131	-0.328094	0.218283	-1.50307	0.132821	0.999939
TMEM161B	1463.93	0.11767	0.0784542	1.49986	0.133651	0.999939
SELENON	703.119	-0.148455	0.0990789	-1.49836	0.134041	0.999939
C2CD4B	9.12427	-1.08739	0.726002	-1.49778	0.13419	0.999939
ASIC3	321.394	0.252033	0.168275	1.49775	0.134199	0.999939
SH3TC2	25.0605	0.643593	0.429779	1.4975	0.134264	0.999939
CATSPER2	92.6518	-0.371318	0.248029	-1.49707	0.134374	0.999939
DNAJB4	1622.4	0.127242	0.0851057	1.49511	0.134886	0.999939
CEP19	355.456	-0.194641	0.130214	-1.49478	0.134973	0.999939
MATN2	474.49	-0.173627	0.116156	-1.49477	0.134974	0.999939
PPP1R35	357.125	-0.233281	0.156076	-1.49466	0.135003	0.999939
SCARF2	69.2087	-0.424143	0.283907	-1.49395	0.135189	0.999939
PHF8	2269.84	0.126724	0.0848906	1.4928	0.135491	0.999939
ZNF425	86.3094	-0.400768	0.268503	-1.4926	0.135542	0.999939
GRK7	1.55568	2.91473	1.95356	1.492	0.135698	0.999939
HIST1H2BG	11.6415	0.958159	0.642206	1.49198	0.135704	0.999939
APOD	2.03801	-2.46957	1.65597	-1.49132	0.135879	0.999939
MTMR6	608.124	0.159335	0.10694	1.48995	0.136238	0.999939
FBXL14	1156.09	-0.131278	0.0881133	-1.48988	0.136257	0.999939
LTBP4	1632.02	-0.119714	0.0803673	-1.48959	0.136333	0.999939
RASSF2	102.027	-0.371217	0.249477	-1.48798	0.136757	0.999939
BAIAP2L2	240.303	-0.239238	0.16081	-1.48771	0.136827	0.999939
ARHGAP9	340.676	-0.22677	0.152654	-1.48552	0.137406	0.999939
C8orf58	203.601	-0.235121	0.158656	-1.48195	0.138354	0.999939
PFKFB3	660.015	-0.141557	0.0955219	-1.48193	0.138358	0.999939
POU6F1	288.468	0.245977	0.16599	1.48188	0.138372	0.999939
IFT140	1102.55	-0.128614	0.0868123	-1.48152	0.138468	0.999939
PCP4	5.09678	-1.51503	1.02316	-1.48074	0.138676	0.999939
OGFR	1049.55	-0.141576	0.0956454	-1.48022	0.138815	0.999939
NTNG1	167.797	-0.263711	0.178174	-1.48007	0.138854	0.999939
ALOX12	252.101	-0.212713	0.143765	-1.47959	0.138984	0.999939
PNMA8A	1713.92	-0.104002	0.0703031	-1.47933	0.139051	0.999939
SERF1A	31.2528	-0.580283	0.392293	-1.47921	0.139085	0.999939
NOTCH4	84.6775	-0.373274	0.252368	-1.47909	0.139117	0.999939
CGB7	59.3313	0.435816	0.294679	1.47895	0.139153	0.999939
COMMD6	2143.91	-0.181471	0.122772	-1.47811	0.139379	0.999939
APOC1	50.5818	0.500527	0.338976	1.47659	0.139786	0.999939
TGFBR2	1170	-0.143573	0.0972709	-1.47601	0.139941	0.999939
PIN4	599.022	-0.146403	0.0993176	-1.47409	0.140459	0.999939
ENTPD8	231.49	-0.226834	0.15393	-1.47361	0.140585	0.999939
PGS1	1028.67	-0.122457	0.0831711	-1.47235	0.140926	0.999939
DECR1	539.418	-0.173998	0.118223	-1.47178	0.14108	0.999939
TTLL7	2944.28	0.112011	0.0761089	1.47172	0.141096	0.999939
ADAM22	377.577	-0.179985	0.12232	-1.47143	0.141176	0.999939
BDKRB1	2.00424	-2.44792	1.66472	-1.47047	0.141434	0.999939
MED25	2026.21	-0.106216	0.0722394	-1.47033	0.141473	0.999939
ABHD17B	1425.81	0.125836	0.0856581	1.46905	0.141819	0.999939
FBXW8	381.338	-0.202101	0.13758	-1.46897	0.141841	0.999939
DUSP15	157.2	-0.2563	0.17455	-1.46835	0.14201	0.999939
NUTM2F	19.4625	-0.765728	0.5217	-1.46776	0.142171	0.999939
HOXD9	365.075	0.211461	0.144162	1.46683	0.142422	0.999939
TNRC18	6190.02	-0.12135	0.0828465	-1.46476	0.142987	0.999939
PLXNA2	19.2748	0.746478	0.509668	1.46464	0.14302	0.999939
GJA1	5825.46	-0.115186	0.0787082	-1.46345	0.143344	0.999939
ZNF653	532.175	0.170018	0.116187	1.46331	0.143382	0.999939
SSX2	1.19796	3.64109	2.48891	1.46292	0.143488	0.999939
ATP9A	2656.11	-0.142733	0.0976407	-1.46182	0.14379	0.999939
KCNE5	2.24001	2.45113	1.67726	1.46139	0.143908	0.999939
AC099489.1	170.246	0.329921	0.225786	1.46121	0.143958	0.999939
HSPG2	5329.83	-0.157263	0.107667	-1.46063	0.144116	0.999939
LTF	23.8366	0.734463	0.502939	1.46034	0.144196	0.999939
TMPRSS9	244.684	-0.250287	0.171445	-1.45987	0.144327	0.999939
POLR3A	2277.59	0.105655	0.0724173	1.45897	0.144573	0.999939
THEM5	9.55757	-0.995657	0.68249	-1.45886	0.144604	0.999939
MTERF1	656.693	0.151694	0.104171	1.45619	0.145339	0.999939
NAB1	1799.51	-0.122436	0.0841428	-1.4551	0.145641	0.999939
C14orf119	1638.1	0.112236	0.0772741	1.45244	0.146379	0.999939
PDIA5	238.39	-0.214032	0.147407	-1.45198	0.146508	0.999939
COL14A1	45.3989	0.50262	0.346345	1.45121	0.14672	0.999939
MROH2A	81.8387	0.429629	0.296187	1.45054	0.146909	0.999939
PLD4	33.978	0.525739	0.362689	1.44956	0.147181	0.999939
SLC10A6	6.60736	1.30813	0.902453	1.44953	0.14719	0.999939
SCGB3A1	2.51897	-2.68031	1.84921	-1.44943	0.147217	0.999939
SEPT5-GP1BB	78.5442	-0.351233	0.242355	-1.44925	0.147269	0.999939
ROPN1B	21.6043	0.685628	0.473111	1.44919	0.147284	0.999939
MPP2	890.057	-0.140123	0.0967284	-1.44862	0.147443	0.999939
AMPD2	878.808	-0.141211	0.0975401	-1.44772	0.147696	0.999939
NAMPT	4360.28	0.0925304	0.063946	1.44701	0.147894	0.999939
FAXDC2	218.043	-0.279365	0.193132	-1.4465	0.148038	0.999939
TCEA3	42.5877	-0.473936	0.327648	-1.44648	0.148043	0.999939
MRPS24	17.0192	0.741396	0.512887	1.44554	0.148308	0.999939
NDOR1	2425.7	-0.0984858	0.0681382	-1.44538	0.14835	0.999939
LRP3	1744.8	-0.122416	0.0847613	-1.44424	0.148671	0.999939
RIOK2	226.611	0.215281	0.14915	1.44339	0.148912	0.999939
SPINK1	9.60073	-1.16246	0.805509	-1.44314	0.148981	0.999939
GFI1	162.004	-0.273447	0.189497	-1.44302	0.149016	0.999939
SWSAP1	144.797	0.261527	0.181248	1.44292	0.149043	0.999939
KCNF1	11.5371	0.938864	0.650808	1.44261	0.149129	0.999939
DPP7	3564.47	-0.104772	0.0726305	-1.44254	0.149151	0.999939
RFLNA	8.48071	-1.05878	0.734166	-1.44215	0.149261	0.999939
CCDC81	24.8876	0.630775	0.437649	1.44128	0.149505	0.999939
F10	55.4401	-0.473184	0.328345	-1.44112	0.149552	0.999939
AC118553.2	17.6788	-0.750066	0.520619	-1.44072	0.149664	0.999939
PPP2R5D	2600.76	0.0956575	0.0664775	1.43895	0.150166	0.999939
VWA1	719.619	-0.160207	0.111346	-1.43882	0.150202	0.999939
GRAMD4	1099.81	-0.158186	0.11006	-1.43727	0.150642	0.999939
OR8S1	2.19246	2.43319	1.69464	1.43582	0.151053	0.999939
MPST	2154.53	0.111958	0.078097	1.43358	0.151692	0.999939
TEX37	2.23849	-2.55884	1.78641	-1.43239	0.152033	0.999939
FGF4	0.99131	3.37146	2.35582	1.43112	0.152396	0.999939
H2AFY2	339.567	-0.233643	0.163413	-1.42977	0.152783	0.999939
HHATL	2.05488	-2.49113	1.74308	-1.42916	0.152959	0.999939
BMP1	1021.02	-0.132608	0.0928409	-1.42834	0.153193	0.999939
PRR29	17.1432	-0.730994	0.511781	-1.42834	0.153195	0.999939
HIVEP3	67.9218	-0.412152	0.288662	-1.4278	0.153349	0.999939
C18orf32	545.302	0.172613	0.120945	1.4272	0.153522	0.999939
HIST1H4A	13.1088	-0.89753	0.628933	-1.42707	0.15356	0.999939
NPIPB5	1430.81	-0.109532	0.0768387	-1.42547	0.15402	0.999939
GFER	1451.66	-0.109094	0.076541	-1.4253	0.154071	0.999939
GPI	10491.1	0.0762083	0.0534698	1.42526	0.154083	0.999939
PIK3CB	1754.12	0.122047	0.0856594	1.4248	0.154216	0.999939
CYB5D1	23.6507	-0.621253	0.43629	-1.42395	0.154462	0.999939
HTRA3	95.6194	-0.315215	0.221396	-1.42376	0.154515	0.999939
YOD1	1395.76	0.127525	0.0897891	1.42028	0.155527	0.999939
FRMD1	1.57432	-3.01782	2.12756	-1.41844	0.156062	0.999939
TMEM130	58.1156	-0.426328	0.300566	-1.41842	0.156068	0.999939
LYNX1-SLURP2	8.43811	-1.07649	0.759023	-1.41825	0.156117	0.999939
ZC3H11A	27.2093	0.644073	0.454387	1.41746	0.15635	0.999939
SMCO3	17.5082	-0.723443	0.510817	-1.41625	0.156704	0.999939
MRC2	1319.78	-0.141136	0.0996799	-1.4159	0.156806	0.999939
DNAH2	31.985	-0.553308	0.390911	-1.41543	0.156942	0.999939
FST	46.8227	0.439547	0.310761	1.41442	0.157238	0.999939
ALPP	11.5249	-1.029	0.727779	-1.41389	0.157396	0.999939
BBS4	951.259	0.119989	0.0848975	1.41335	0.157554	0.999939
HSD17B1	334.024	0.202605	0.143389	1.41297	0.157663	0.999939
SYNPO	52.6235	-0.426313	0.301718	-1.41295	0.157669	0.999939
ZFAND5	9326.85	0.0929762	0.0658364	1.41223	0.157882	0.999939
PLA2G4C	68.8752	0.393698	0.278922	1.4115	0.158098	0.999939
MED24	3585.5	-0.0894986	0.0634162	-1.41129	0.15816	0.999939
LYPD5	23.7217	-0.640563	0.454081	-1.41068	0.158339	0.999939
FSTL1	13683.6	-0.126879	0.089961	-1.41037	0.15843	0.999939
TMEM221	13.6399	-0.851469	0.604099	-1.40949	0.158692	0.999939
CD38	343.857	0.192289	0.136471	1.40901	0.158832	0.999939
RGN	0.965534	3.33937	2.37016	1.40892	0.158859	0.999939
CLTC	20088.3	0.075957	0.0539541	1.40781	0.159188	0.999939
TXNL1	5924.73	0.0828929	0.0588941	1.40749	0.159282	0.999939
CLIP2	329.069	-0.188083	0.133641	-1.40738	0.159315	0.999939
ABCC3	335.555	-0.235118	0.167115	-1.40693	0.159449	0.999939
COL1A2	10796.1	0.1294	0.0919892	1.40668	0.159521	0.999939
NFKBIL1	1064.15	-0.116025	0.0824882	-1.40657	0.159555	0.999939
TMEM145	25.3192	0.636048	0.452218	1.40651	0.159573	0.999939
HRCT1	17.1409	-0.789223	0.561229	-1.40624	0.159653	0.999939
SCML2	1579.41	0.10707	0.0761621	1.40581	0.159779	0.999939
P3H4	505.681	-0.167627	0.119399	-1.40393	0.16034	0.999939
AL354822.1	234.701	-0.211492	0.150904	-1.4015	0.161064	0.999939
DCHS1	903.25	-0.166577	0.118929	-1.40065	0.161319	0.999939
COPS5	3153.99	0.100533	0.0718241	1.39972	0.161598	0.999939
KIF3C	186.613	-0.355312	0.253854	-1.39967	0.161611	0.999939
KLHL22	950.397	-0.124885	0.0892442	-1.39936	0.161705	0.999939
SULT2B1	83.163	-0.325277	0.232448	-1.39935	0.161708	0.999939
MCTP1	162.261	0.245613	0.175538	1.3992	0.161752	0.999939
INTS2	1140.98	0.114572	0.0819442	1.39817	0.162062	0.999939
CLASP1	2472.13	0.0895451	0.0640624	1.39778	0.162179	0.999939
CALY	338.469	-0.215534	0.154575	-1.39436	0.163208	0.999939
ABRA	2.92153	-1.83885	1.31904	-1.39408	0.163292	0.999939
GLT8D2	503.271	-0.158706	0.113854	-1.39394	0.163336	0.999939
SLC25A47	16.2528	-0.735393	0.527879	-1.39311	0.163587	0.999939
MAPK11	625.128	-0.156808	0.112562	-1.39308	0.163596	0.999939
NAGLU	1025.44	-0.121567	0.0872663	-1.39306	0.163602	0.999939
SDCBP	9019.59	0.0901104	0.0647054	1.39263	0.163733	0.999939
SLC25A37	906.312	-0.159016	0.114391	-1.39012	0.164494	0.999939
SLC22A16	9.53356	-1.01805	0.732443	-1.38994	0.164546	0.999939
ZNF134	670.439	-0.152202	0.109517	-1.38976	0.164603	0.999939
HCST	16.0193	-0.786421	0.566095	-1.3892	0.164771	0.999939
KRTAP9-9	6.70894	1.15783	0.833492	1.38913	0.164792	0.999939
CAPN5	243.897	-0.204769	0.147469	-1.38855	0.164969	0.999939
PPAN-P2RY11	1.04687	-3.56507	2.56748	-1.38855	0.16497	0.999939
CPLX4	3.54248	-1.81009	1.30427	-1.38782	0.165192	0.999939
ABHD14B	240.147	0.232192	0.167339	1.38756	0.165271	0.999939
ODF3B	176.157	-0.242811	0.175091	-1.38677	0.165511	0.999939
RGS11	230.761	-0.231927	0.167272	-1.38652	0.165588	0.999939
PCDHGA5	11.463	1.06144	0.765556	1.3865	0.165594	0.999939
GRM8	34.3676	-0.527537	0.380501	-1.38642	0.165617	0.999939
FAM200B	1390.22	0.104083	0.0750827	1.38624	0.165674	0.999939
UMODL1	0.937385	3.30347	2.38667	1.38414	0.166317	0.999939
IGFL2	0.937385	3.30347	2.38667	1.38414	0.166317	0.999939
PITRM1	2452.48	0.101055	0.0730295	1.38375	0.166435	0.999939
KCNIP2	102.577	-0.290333	0.209959	-1.38281	0.166724	0.999939
LEXM	0.935013	3.30034	2.38809	1.382	0.166973	0.999939
TNFSF13B	12.4051	-0.851599	0.616383	-1.38161	0.167093	0.999939
PEPD	1779.21	-0.104244	0.0755138	-1.38046	0.167446	0.999939
PRR14L	5315.94	0.0887487	0.0642968	1.3803	0.167495	0.999939
DPH5	78.272	-0.405026	0.293457	-1.38019	0.167528	0.999939
TRPC7	1.45508	2.77729	2.01298	1.37969	0.167682	0.999939
PARD6G	617.991	-0.168892	0.122552	-1.37813	0.168163	0.999939
ADAMTS13	353.062	-0.172689	0.125321	-1.37798	0.168209	0.999939
TRIM43B	13.9216	-0.88237	0.64045	-1.37773	0.168285	0.999939
PCIF1	2030.25	-0.109917	0.0797881	-1.37761	0.168323	0.999939
MAMLD1	41.8014	0.504466	0.366276	1.37728	0.168424	0.999939
NEGR1	11.7669	-0.899434	0.653415	-1.37651	0.168663	0.999939
NOL10	1392.34	0.103919	0.0755136	1.37617	0.16877	0.999939
ZFPM1	234.547	-0.216361	0.157321	-1.37528	0.169044	0.999939
MTRF1	909.695	0.134065	0.0976125	1.37344	0.169617	0.999939
ADCY3	2579.52	-0.0964174	0.0702609	-1.37228	0.169977	0.999939
KCTD9	4262.2	0.0973853	0.0709748	1.37211	0.170029	0.999939
ARVCF	2608.74	-0.0959935	0.0700019	-1.3713	0.170282	0.999939
SELENOH	1133.23	-0.123528	0.0900878	-1.37119	0.170315	0.999939
FOXE1	15.7379	-0.728191	0.531162	-1.37094	0.170393	0.999939
SERINC5	2790.15	0.103477	0.0754914	1.37072	0.170464	0.999939
RNF32	80.6362	-0.343785	0.250871	-1.37037	0.170572	0.999939
DLL4	39.844	-0.502228	0.36662	-1.36989	0.170722	0.999939
SOX3	26.3855	-0.649217	0.473975	-1.36973	0.170771	0.999939
MICAL1	911.731	-0.12383	0.0904281	-1.36937	0.170884	0.999939
SNAPC5	657.279	0.130219	0.0950964	1.36934	0.170894	0.999939
EYA4	2653.52	0.10185	0.0743803	1.36931	0.170902	0.999939
FANCD2OS	14.4909	-0.759201	0.55464	-1.36882	0.171057	0.999939
SPRR2A	1.40295	2.74671	2.00782	1.368	0.171311	0.999939
TAS2R9	1.40295	2.74671	2.00782	1.368	0.171311	0.999939
GNGT1	68.6995	0.418831	0.306225	1.36772	0.171399	0.999939
VSTM5	5.45638	-1.30527	0.954667	-1.36725	0.171547	0.999939
ETFBKMT	128.203	0.284957	0.208473	1.36688	0.171663	0.999939
SLC45A2	14.9215	-0.813537	0.595932	-1.36515	0.172206	0.999939
AR	177.728	-0.251274	0.184148	-1.36452	0.172403	0.999939
NPY5R	9.15387	-0.978879	0.71757	-1.36416	0.172518	0.999939
SLC23A2	687.156	-0.135961	0.0997274	-1.36333	0.172778	0.999939
CPE	4326.18	-0.110533	0.0810764	-1.36332	0.172781	0.999939
CACNA1C	2.93369	-2.23071	1.63818	-1.3617	0.173292	0.999939
ABTB1	956.69	-0.115296	0.0846999	-1.36123	0.173442	0.999939
MLIP	1.06433	3.49031	2.56418	1.36118	0.173456	0.999939
DLG4	1454.18	-0.129947	0.0954852	-1.36091	0.173542	0.999939
PIP5KL1	164.407	-0.242048	0.177956	-1.36016	0.17378	0.999939
MGST3	2177.87	0.106232	0.0781346	1.35961	0.173954	0.999939
CPEB1	4.09227	1.59712	1.17471	1.35959	0.173959	0.999939
IER3	47.4838	-0.534565	0.393282	-1.35924	0.17407	0.999939
KDM3A	2549.98	0.0976302	0.0718563	1.35869	0.174246	0.999939
FHAD1	41.6137	-0.454486	0.334523	-1.35861	0.174271	0.999939
SLC25A34	94.8393	-0.360348	0.265291	-1.35832	0.174364	0.999939
RIMBP3C	2.99016	-1.90413	1.40227	-1.35789	0.174497	0.999939
LBX2	251.488	-0.198096	0.145976	-1.35704	0.174768	0.999939
SKAP1	4.36863	1.39284	1.02646	1.35695	0.174798	0.999939
TARSL2	604.48	-0.139226	0.102752	-1.35498	0.175424	0.999939
FAM72D	387.632	0.180477	0.133196	1.35498	0.175425	0.999939
MTUS2	50.3305	-0.432318	0.319492	-1.35314	0.17601	0.999939
IL17D	171.022	-0.232916	0.172163	-1.35288	0.176093	0.999939
MYO3B	84.4566	0.344531	0.254782	1.35226	0.176292	0.999939
IAPP	1.00325	-3.5117	2.59734	-1.35204	0.176363	0.999939
ATG5	2647.02	0.0957636	0.0708635	1.35138	0.176573	0.999939
PLCH2	139.342	-0.306478	0.226918	-1.35061	0.17682	0.999939
STXBP3	2523.86	0.088849	0.0658297	1.34968	0.177119	0.999939
CCDC171	388.091	0.179282	0.132925	1.34875	0.177417	0.999939
AL021997.3	2.50315	-2.12995	1.57978	-1.34826	0.177575	0.999939
PHF21B	26.915	-0.590903	0.438284	-1.34822	0.177588	0.999939
TBC1D3L	108.495	-0.304202	0.225682	-1.34793	0.177682	0.999939
FUT4	346.968	0.209206	0.155279	1.34729	0.177886	0.999939
ZNF222	200.91	0.231988	0.172207	1.34715	0.177933	0.999939
RALB	1251.07	0.120793	0.0897056	1.34655	0.178126	0.999939
C20orf204	308.679	-0.183169	0.13604	-1.34644	0.178162	0.999939
SPTLC3	14.9492	-0.839363	0.623545	-1.34611	0.178266	0.999939
TLL2	48.3851	-0.441489	0.328242	-1.34501	0.178622	0.999939
SLC14A2	957.771	-0.151165	0.112457	-1.34421	0.178881	0.999939
CYB5R4	2628.94	0.0904651	0.0673056	1.3441	0.178918	0.999939
PEX10	483.106	-0.147094	0.109477	-1.34361	0.179075	0.999939
FAM84B	5241.93	-0.0777061	0.0578455	-1.34334	0.179162	0.999939
KIF26B	853.519	-0.159029	0.118405	-1.3431	0.17924	0.999939
SLC4A3	295.721	-0.249455	0.185739	-1.34304	0.17926	0.999939
TPK1	315.399	0.223195	0.166423	1.34113	0.179879	0.999939
GRM4	114.874	-0.336597	0.251066	-1.34067	0.180027	0.999939
DENND4A	739.375	0.154291	0.115086	1.34066	0.180031	0.999939
RIOX2	429.658	0.206721	0.154306	1.33969	0.180347	0.999939
LCN8	4.12091	1.62905	1.21652	1.3391	0.180537	0.999939
PSMD6	6837.23	0.089391	0.0667848	1.33849	0.180736	0.999939
SLC27A3	701.551	-0.128665	0.0961402	-1.3383	0.180798	0.999939
AC093512.2	116.174	-0.269225	0.201247	-1.33779	0.180966	0.999939
RTBDN	186.179	-0.242776	0.181643	-1.33656	0.181367	0.999939
PTPRM	1.06671	3.49279	2.61583	1.33525	0.181794	0.999939
ARHGAP31	150.402	-0.271792	0.203641	-1.33467	0.181985	0.999939
MYLK	291.534	-0.187822	0.14073	-1.33462	0.182	0.999939
SUV39H2	926.424	0.116916	0.0876264	1.33425	0.182122	0.999939
WBP1	824.73	0.123675	0.092838	1.33216	0.182807	0.999939
DCBLD2	2471.18	0.095208	0.0715328	1.33097	0.183199	0.999939
ITM2A	301.943	-0.180922	0.135949	-1.33081	0.183252	0.999939
NRG2	1.84922	-2.30923	1.73758	-1.32899	0.183852	0.999939
SMN1	519.748	-0.924592	0.695812	-1.3288	0.183916	0.999939
CMTM3	452.784	-0.150883	0.113553	-1.32875	0.183929	0.999939
UBQLN1	10473.1	0.0789792	0.0594452	1.32861	0.183978	0.999939
HAPLN4	1.01265	-3.52329	2.65251	-1.32829	0.184083	0.999939
PPP1R1A	23.3834	-0.612988	0.461547	-1.32811	0.18414	0.999939
FAIM2	0.85293	-3.27439	2.46692	-1.32732	0.184403	0.999939
KIAA1024L	0.85293	-3.27439	2.46692	-1.32732	0.184403	0.999939
FAM156A	50.1751	-0.477118	0.359527	-1.32707	0.184485	0.999939
NFIB	2241.22	0.0939627	0.0708599	1.32604	0.184828	0.999939
POLK	2342.49	0.109338	0.0824963	1.32537	0.18505	0.999939
ADAM32	45.0927	0.438595	0.330989	1.3251	0.185137	0.999939
EFEMP1	34.4089	-0.508848	0.384036	-1.325	0.185171	0.999939
ACKR3	19.9037	0.641881	0.484465	1.32493	0.185195	0.999939
SLC38A8	29.5394	0.613974	0.463552	1.3245	0.185338	0.999939
TRPV2	9.56731	0.940197	0.710258	1.32374	0.185589	0.999939
RNFT1	765.309	0.121788	0.092046	1.32312	0.185797	0.999939
P2RY6	7.85139	1.03757	0.785529	1.32086	0.186548	0.999939
TEX46	1.54602	2.87603	2.17886	1.31997	0.186845	0.999939
ITGB5	1416.89	-0.118101	0.0894798	-1.31986	0.186882	0.999939
GNAO1	88.2337	-0.30407	0.230491	-1.31923	0.187093	0.999939
MBOAT1	139.737	0.270848	0.205401	1.31863	0.187293	0.999939
ABCB4	33.1982	0.507139	0.384991	1.31728	0.187746	0.999939
SOWAHC	1308.03	-0.105448	0.0800514	-1.31725	0.187753	0.999939
C1QTNF2	126.67	0.272436	0.206833	1.31718	0.187778	0.999939
RAPH1	409.136	0.193698	0.147096	1.31681	0.187901	0.999939
ZNF410	90.8253	0.31733	0.241261	1.3153	0.188409	0.999939
CBS	1763.52	-0.461327	0.350902	-1.31469	0.188614	0.999939
OLIG1	1.51313	2.84533	2.16427	1.31468	0.188617	0.999939
CFL2	1078.82	0.129909	0.098823	1.31456	0.188657	0.999939
ZNF839	111.024	0.28546	0.217218	1.31416	0.188791	0.999939
RWDD2B	210.747	-0.215948	0.164346	-1.31398	0.188851	0.999939
NALCN	13.1611	-0.799371	0.608425	-1.31384	0.188901	0.999939
SRSF1	3862.27	0.0946418	0.0720407	1.31373	0.188939	0.999939
BHMG1	25.3308	-0.574561	0.437357	-1.31371	0.188943	0.999939
DEF6	206.305	-0.215876	0.164368	-1.31337	0.189058	0.999939
IGF2BP2	794.125	-0.152	0.115871	-1.31181	0.189584	0.999939
BNIP2	3809.79	0.0781479	0.0595902	1.31142	0.189715	0.999939
CTAGE9	7.11446	-1.13858	0.868244	-1.31136	0.189737	0.999939
CD74	144.599	-0.255345	0.194917	-1.31002	0.19019	0.999939
GALR2	632.579	0.14881	0.113621	1.3097	0.190298	0.999939
CFAP47	28.0508	0.537981	0.410846	1.30945	0.190383	0.999939
SAP18	10763.1	0.0809346	0.0618435	1.3087	0.190636	0.999939
ATP6V1G3	12.3011	0.823699	0.629714	1.30805	0.190856	0.999939
AC136612.1	93.527	0.305361	0.233464	1.30796	0.190888	0.999939
RNF182	283.126	0.193347	0.147871	1.30753	0.191031	0.999939
JADE2	395.011	-0.193819	0.148233	-1.30753	0.191033	0.999939
DDX25	43.6569	0.478046	0.365804	1.30684	0.191269	0.999939
DNAJB5	391.456	-0.174017	0.133209	-1.30634	0.191437	0.999939
CCDC78	245.952	-0.191163	0.146359	-1.30613	0.19151	0.999939
RPF1	1898.89	0.0940972	0.0720505	1.30599	0.191556	0.999939
ZNF540	163.041	0.23891	0.182962	1.30579	0.191625	0.999939
IFT22	932.146	-0.138401	0.106	-1.30567	0.191666	0.999939
SMPDL3B	535.111	-0.137321	0.105192	-1.30543	0.191746	0.999939
FBXL6	1549.11	-0.100245	0.0767963	-1.30533	0.191779	0.999939
CD53	2.72759	-1.71355	1.31296	-1.30511	0.191856	0.999939
EMC7	3918.61	0.0772679	0.0592498	1.3041	0.192198	0.999939
LYNX1	157.178	-0.231069	0.17721	-1.30393	0.192258	0.999939
BNC2	127.612	0.270477	0.207539	1.30326	0.192485	0.999939
MIER3	2096.93	0.0894048	0.0686233	1.30283	0.192632	0.999939
FUT1	565.962	-0.138599	0.106403	-1.30259	0.192716	0.999939
TDP2	2668.13	0.108923	0.0836516	1.30211	0.19288	0.999939
ZSCAN32	48.9087	0.43886	0.33711	1.30183	0.192975	0.999939
KIAA1210	12.8106	-0.775749	0.596065	-1.30145	0.193104	0.999939
RPP38	400.944	-0.153906	0.118299	-1.30099	0.193261	0.999939
SUSD6	1187.7	0.108683	0.083603	1.29998	0.193606	0.999939
KRBOX1	3.00451	1.77447	1.365	1.29998	0.193609	0.999939
ITIH2	17.0605	0.687096	0.528567	1.29992	0.193628	0.999939
DGLUCY	92.7592	-0.302525	0.232855	-1.2992	0.193876	0.999939
MYO15B	468.488	-0.158246	0.121807	-1.29915	0.193893	0.999939
THEGL	14.1575	-0.901354	0.694025	-1.29873	0.194035	0.999939
E2F4	2459.97	-0.0839148	0.06462	-1.29859	0.194085	0.999939
MDH2	5563.11	0.079646	0.0613331	1.29858	0.194088	0.999939
RFX2	142.065	0.257745	0.198543	1.29818	0.194225	0.999939
FABP12	2.41194	1.87393	1.44401	1.29773	0.194381	0.999939
ST7	949.898	0.121179	0.0933838	1.29764	0.19441	0.999939
GRAMD1B	2.49151	1.98212	1.5279	1.29728	0.194534	0.999939
HIST1H2AE	8.54839	0.960133	0.741291	1.29522	0.195245	0.999939
KIAA1586	565.157	-0.172138	0.132934	-1.29491	0.19535	0.999939
SDC1	1075.89	-0.126213	0.0975543	-1.29377	0.195745	0.999939
ADSL	256.224	-0.190604	0.147328	-1.29373	0.195757	0.999939
ABCB9	358.522	-0.158286	0.122397	-1.29321	0.195938	0.999939
PPP3CA	2882.08	0.11412	0.0882487	1.29316	0.195956	0.999939
ITGA1	232.716	-0.203916	0.157718	-1.29292	0.196039	0.999939
GALR3	40.5674	-0.460067	0.355864	-1.29282	0.196075	0.999939
POU3F2	15.3813	-0.71909	0.556608	-1.29191	0.196387	0.999939
IGF1	1.41232	-2.86315	2.2168	-1.29157	0.196507	0.999939
NPIPB12	86.785	-0.310312	0.240298	-1.29136	0.196577	0.999939
PLAA	4449.52	0.0798625	0.0618509	1.29121	0.196631	0.999939
MAP7D3	574.756	0.131626	0.101943	1.29118	0.196643	0.999939
THSD8	19.3686	-0.677363	0.52461	-1.29117	0.196643	0.999939
TRIL	189.954	-0.246749	0.191138	-1.29095	0.196722	0.999939
OBSL1	1702.53	-0.0978234	0.0757786	-1.29091	0.196735	0.999939
TIE1	6.84578	-1.05363	0.816384	-1.29061	0.19684	0.999939
MIXL1	32.3489	0.49159	0.380995	1.29028	0.196954	0.999939
GNLY	11.7239	0.857942	0.665331	1.2895	0.197226	0.999939
NAA40	2038.63	-0.0955404	0.0740964	-1.28941	0.197257	0.999939
RWDD3	73.7932	0.320629	0.248778	1.28882	0.197461	0.999939
PIGX	1884.5	-0.0991037	0.0769125	-1.28853	0.197563	0.999939
IFI6	100.031	-0.315122	0.244571	-1.28847	0.197582	0.999939
GRINA	2339.51	-0.10255	0.0796101	-1.28816	0.19769	0.999939
HSF5	6.7237	1.13412	0.880441	1.28813	0.197701	0.999939
NBPF3	690.829	0.129041	0.100199	1.28785	0.197798	0.999939
FHL3	516.925	0.152226	0.118263	1.28718	0.198032	0.999939
L1CAM	280.967	-0.181034	0.140649	-1.28714	0.198047	0.999939
CHST14	1700.67	-0.10992	0.0853996	-1.28712	0.198052	0.999939
SLC7A11	11464.3	0.0799714	0.0621804	1.28612	0.198402	0.999939
RANGRF	120.344	0.268354	0.20866	1.28608	0.198414	0.999939
RNF103	2261.04	0.0928996	0.0722984	1.28495	0.198811	0.999939
RAB5IF	2402.02	0.0885627	0.0689379	1.28467	0.198907	0.999939
CCDC194	1.38131	-2.83468	2.20729	-1.28424	0.199059	0.999939
PLXNA3	3479.38	-0.0897423	0.0699195	-1.28351	0.199314	0.999939
EMC3	1774.39	0.102631	0.0799786	1.28323	0.199411	0.999939
SH3BGRL2	260.638	-0.276168	0.215215	-1.28322	0.199417	0.999939
ASCL1	2.04548	-2.49288	1.94295	-1.28304	0.19948	0.999939
MAN1A1	2505.63	0.0954254	0.0744104	1.28242	0.199695	0.999939
FAM72C	235.535	0.211372	0.164923	1.28164	0.199968	0.999939
GRAP	35.7411	0.46675	0.364191	1.28161	0.19998	0.999939
ZNF322	778.548	-0.119895	0.0935775	-1.28124	0.200109	0.999939
GLS	3037.44	0.120264	0.0938788	1.28106	0.200174	0.999939
CDK6	1449.66	-0.0953393	0.074445	-1.28067	0.200311	0.999939
SLC45A4	945.097	0.111613	0.087176	1.28032	0.200434	0.999939
MOXD1	560.212	-0.134631	0.105185	-1.27994	0.200566	0.999939
CBLN2	209.214	0.318691	0.24902	1.27978	0.200622	0.999939
CBSL	207.391	-0.860753	0.673277	-1.27845	0.20109	0.999939
ANKRD6	319.032	-0.190233	0.148819	-1.27828	0.201149	0.999939
HPSE	1017.66	-0.111757	0.0874417	-1.27807	0.201225	0.999939
CENPO	2114.5	0.105094	0.0822742	1.27736	0.201476	0.999939
CDCA7	166.848	-0.276654	0.216665	-1.27687	0.201648	0.999939
CARNMT1	1581.32	0.104495	0.0818421	1.27678	0.201678	0.999939
C4orf19	169.814	0.211917	0.165996	1.27664	0.201729	0.999939
TTC5	51.5273	-0.445208	0.34876	-1.27655	0.201763	0.999939
COQ6	257.98	-0.189725	0.148682	-1.27604	0.201941	0.999939
THSD1	69.2284	-0.410994	0.32215	-1.27578	0.202032	0.999939
ANPEP	134.625	0.354815	0.278167	1.27555	0.202116	0.999939
ITGA6	954.596	0.115082	0.0902319	1.27541	0.202166	0.999939
CSMD3	4.61414	1.44703	1.13479	1.27515	0.202256	0.999939
TNS1	157.672	-0.257249	0.201789	-1.27484	0.202365	0.999939
GOLGA8T	43.8356	-0.503087	0.394741	-1.27447	0.202496	0.999939
PGPEP1L	2.92731	1.68476	1.32199	1.27441	0.202517	0.999939
PLEKHH1	305.516	-0.169545	0.13311	-1.27372	0.202762	0.999939
ANKRD33	3.53195	1.60843	1.26282	1.27367	0.202779	0.999939
ADORA1	247.669	-0.242681	0.190578	-1.27339	0.202879	0.999939
DCAF8	1322.36	0.128149	0.100641	1.27333	0.202899	0.999939
LRP5	2231.88	-0.109628	0.0861034	-1.27322	0.202942	0.999939
LRRC29	80.3011	0.307424	0.241547	1.27273	0.203115	0.999939
ZHX3	634.744	-0.125942	0.0989628	-1.27262	0.203152	0.999939
AQP2	4.11203	-1.46734	1.15311	-1.27251	0.203192	0.999939
SLC30A8	1.28307	2.58603	2.03232	1.27245	0.203212	0.999939
SIT1	1.36208	-2.8155	2.21307	-1.27221	0.203297	0.999939
LY9	1.36208	-2.8155	2.21307	-1.27221	0.203297	0.999939
RHBDL1	921.492	-0.140598	0.110559	-1.27169	0.203482	0.999939
ADGRL3	16.2426	-0.706167	0.555304	-1.27168	0.203488	0.999939
PCDH17	21.0184	0.607004	0.477434	1.27139	0.20359	0.999939
BBC3	829.06	-0.155404	0.122249	-1.2712	0.203657	0.999939
APLP1	4322.54	-0.0999338	0.0787055	-1.26972	0.204185	0.999939
RAB40AL	5.10385	-1.34083	1.0561	-1.26961	0.204224	0.999939
TBC1D3F	5.90795	1.29142	1.01764	1.26903	0.20443	0.999939
UBE2K	8963.67	0.0828525	0.0652919	1.26895	0.204457	0.999939
PDE6A	7.97554	1.04676	0.825122	1.26861	0.204581	0.999939
PIR	970.625	0.106153	0.0836972	1.2683	0.20469	0.999939
C3orf52	742.763	0.126005	0.0993589	1.26818	0.204734	0.999939
MAP4	7237.08	0.070018	0.0552239	1.26789	0.204836	0.999939
MGAT4C	9.64904	-0.895132	0.706096	-1.26772	0.204898	0.999939
SLC36A3	2.95221	1.75201	1.38309	1.26673	0.205251	0.999939
SLC35A1	30.8282	-0.538807	0.425376	-1.26666	0.205276	0.999939
FBXO47	2.42613	1.87285	1.47868	1.26657	0.20531	0.999939
ZNF404	25.6296	0.535952	0.423608	1.26521	0.205797	0.999939
EML1	231.125	-0.195333	0.154455	-1.26466	0.205994	0.999939
AGAP3	1396.5	-0.125434	0.099199	-1.26447	0.206063	0.999939
GRM1	125.807	0.262489	0.20771	1.26373	0.206328	0.999939
HHAT	104.419	-0.281445	0.222713	-1.26371	0.206333	0.999939
PVRIG	7.23942	-1.00517	0.795438	-1.26367	0.206347	0.999939
PPOX	501.53	-0.149506	0.118367	-1.26307	0.206563	0.999939
CHDH	403.435	-0.150942	0.119552	-1.26256	0.206748	0.999939
RAD51	11.4716	-0.794563	0.629445	-1.26232	0.206832	0.999939
PLEKHA4	244.928	-0.186261	0.147577	-1.26213	0.206903	0.999939
RCBTB2	503.623	0.159316	0.126289	1.26152	0.207122	0.999939
RPS23	8639.16	-0.098165	0.0778526	-1.26091	0.207342	0.999939
ZNF135	18.1989	-0.671135	0.532278	-1.26087	0.207355	0.999939
DROSHA	3342.86	0.0826821	0.0655909	1.26057	0.207462	0.999939
ENKUR	9.69642	0.874616	0.694103	1.26007	0.207646	0.999939
DEPDC4	159.114	0.255123	0.202481	1.25998	0.207676	0.999939
CDKN2B	704.491	0.118642	0.0941759	1.2598	0.207743	0.999939
EEF1D	6878.94	-0.0782508	0.0621268	-1.25953	0.207838	0.999939
ME1	3587.59	0.0988873	0.0785197	1.25939	0.207888	0.999939
VGLL2	11.5036	0.810134	0.643914	1.25814	0.208341	0.999939
CELF2	243.539	0.211492	0.168161	1.25768	0.208508	0.999939
PREX2	25.1446	0.574138	0.456514	1.25766	0.208516	0.999939
SLC4A4	77.7844	-0.336322	0.267424	-1.25764	0.208523	0.999939
TMEM126B	1775.63	0.100964	0.0802828	1.2576	0.208536	0.999939
CD96	5.09061	1.19897	0.95371	1.25717	0.208693	0.999939
LRRC8C	268.129	0.181248	0.144338	1.25572	0.209219	0.999939
ZNF48	655.195	-0.140971	0.112273	-1.2556	0.209259	0.999939
KDM6A	1547.91	0.0978371	0.0779886	1.25451	0.209658	0.999939
NDUFA3	1162.68	-0.114155	0.0910739	-1.25343	0.21005	0.999939
SMARCA5	9833.82	0.0708833	0.0565552	1.25335	0.210079	0.999939
SYTL1	231.292	-0.28642	0.228577	-1.25306	0.210183	0.999939
POU1F1	3.4621	-1.6745	1.3371	-1.25234	0.210448	0.999939
FAM57A	603.275	-0.14626	0.116819	-1.25202	0.210563	0.999939
ST3GAL1	239.16	0.207339	0.165674	1.25149	0.210758	0.999939
TMEM171	3.58243	-1.44585	1.15543	-1.25135	0.210807	0.999939
CXorf51A	2.85603	4.90307	3.92173	1.25023	0.211215	0.999939
NELL1	1.21553	-2.5912	2.07323	-1.24984	0.211359	0.999939
KPNA2	20918.7	0.0788133	0.0630744	1.24953	0.211472	0.999939
WWP1	2259.36	0.0922857	0.0738653	1.24938	0.211527	0.999939
ARF4	10041.5	0.073326	0.0586921	1.24933	0.211543	0.999939
TCFL5	957.1	-0.151773	0.121492	-1.24925	0.211574	0.999939
GOLGA8N	438.413	-0.158782	0.127117	-1.2491	0.211628	0.999939
IL18R1	35.4512	0.489907	0.39244	1.24836	0.211898	0.999939
AL591806.3	13.3838	0.744053	0.596186	1.24802	0.212023	0.999939
SGO2	5162.35	0.104684	0.0839232	1.24738	0.21226	0.999939
ORMDL2	2261.68	0.0818936	0.0656547	1.24734	0.212273	0.999939
STUB1	1375.88	-0.135161	0.10837	-1.24722	0.212318	0.999939
TMPRSS2	4888.46	-0.165237	0.132497	-1.2471	0.21236	0.999939
NXF5	1.23476	-2.61229	2.09522	-1.24678	0.212476	0.999939
NUDT3	701.106	-0.158654	0.127266	-1.24664	0.212531	0.999939
ITGA10	100.963	0.277879	0.223149	1.24526	0.213036	0.999939
AC093827.5	3.22835	-1.57971	1.26882	-1.24503	0.213121	0.999939
ZNF217	1323.35	0.0995632	0.0800065	1.24444	0.213338	0.999939
PLPP7	5.09526	1.19254	0.958316	1.24441	0.21335	0.999939
TMX2	2147.59	0.103284	0.0831042	1.24282	0.213934	0.999939
TIGD6	230.01	-0.205075	0.165013	-1.24278	0.213949	0.999939
LPCAT4	497.059	-0.133491	0.107424	-1.24266	0.213993	0.999939
PELI3	401.453	-0.151828	0.122189	-1.24257	0.214026	0.999939
ACSM4	1.10457	-3.6365	2.9274	-1.24223	0.214153	0.999939
CNTNAP3	76.9908	-0.408564	0.328925	-1.24212	0.214193	0.999939
VGLL1	4.3868	1.42998	1.1513	1.24206	0.214215	0.999939
TMEM144	821.591	0.134549	0.108333	1.242	0.214238	0.999939
KLF11	226.685	0.213769	0.172118	1.24199	0.214242	0.999939
LRRC63	35.7004	0.470475	0.378849	1.24186	0.21429	0.999939
TENT2	1570.66	0.089556	0.0721215	1.24174	0.214333	0.999939
RGPD8	41.7838	0.418855	0.337364	1.24155	0.214401	0.999939
PODNL1	75.0874	-0.312987	0.252173	-1.24116	0.214545	0.999939
PALM	1330.24	-0.09995	0.08053	-1.24115	0.214549	0.999939
C2CD2	762.508	-0.127979	0.103122	-1.24104	0.214591	0.999939
ASMTL	358.642	-0.184026	0.148286	-1.24102	0.214599	0.999939
PPP2R5C	4577.36	0.0741752	0.0597813	1.24078	0.214689	0.999939
MPP4	16.9779	-0.687589	0.554331	-1.24039	0.21483	0.999939
RSPH1	31.7762	0.607572	0.489897	1.2402	0.2149	0.999939
WDR77	913.45	0.116806	0.0942029	1.23994	0.214999	0.999939
A4GALT	9.10907	-0.911673	0.735308	-1.23985	0.21503	0.999939
AC098650.1	8.14347	0.970495	0.782763	1.23983	0.215038	0.999939
ZNF670	336.825	0.163021	0.131502	1.23968	0.215093	0.999939
INSL3	4.71848	1.29736	1.04659	1.23961	0.215119	0.999939
SLC16A10	396.04	0.198383	0.160038	1.2396	0.215124	0.999939
RBP1	597.14	-0.167307	0.135077	-1.23861	0.21549	0.999939
BEND5	41.1572	-0.415887	0.33608	-1.23746	0.215915	0.999939
IMPDH1	1442.16	-0.101579	0.0820917	-1.23738	0.215945	0.999939
DOK6	484.788	-0.142718	0.115343	-1.23733	0.215963	0.999939
LRCH1	542.797	0.13391	0.108241	1.23715	0.216032	0.999939
SEMA6A	196.404	-0.214119	0.173076	-1.23714	0.216036	0.999939
AC006978.2	2.95714	-1.81304	1.46564	-1.23703	0.216077	0.999939
MSL2	1969.51	0.0971605	0.0785482	1.23695	0.216104	0.999939
ZSCAN5B	2.38147	1.86474	1.5077	1.23681	0.216157	0.999939
CHCHD10	444.034	-0.163248	0.132072	-1.23605	0.21644	0.999939
KCNQ5	33.1177	-0.53757	0.434938	-1.23597	0.21647	0.999939
CCDC184	14.4947	-0.741985	0.600327	-1.23597	0.216471	0.999939
ZNF423	709.351	-0.141092	0.114165	-1.23585	0.216513	0.999939
WNT8B	21.5162	0.600085	0.485608	1.23574	0.216556	0.999939
TREX2	36.7693	0.539551	0.436746	1.23539	0.216686	0.999939
MAP1LC3B	9652.75	0.0831643	0.067326	1.23525	0.216738	0.999939
NDUFA13	271.97	-0.169969	0.137663	-1.23467	0.216953	0.999939
STRA6	85.7893	-0.321102	0.260211	-1.23401	0.217201	0.999939
VEGFC	42.0322	0.508004	0.411677	1.23399	0.217208	0.999939
METTL18	260.183	0.204323	0.165593	1.23388	0.217246	0.999939
FAM69A	373.038	0.147808	0.119878	1.23299	0.21758	0.999939
PPP1R3C	1.91318	2.20501	1.78937	1.23228	0.217845	0.999939
SHTN1	3766.98	0.0779596	0.0632763	1.23205	0.21793	0.999939
FSIP2	73.3402	-0.307743	0.249969	-1.23112	0.218276	0.999939
PEX12	152.082	0.220397	0.179114	1.23048	0.218516	0.999939
NUDT7	51.4765	-0.38053	0.309407	-1.22987	0.218746	0.999939
GOLGA8G	1.19208	-2.59651	2.11159	-1.22964	0.218831	0.999939
SOCS3	198.927	0.194534	0.158215	1.22955	0.218865	0.999939
BBOX1	3.52248	-1.44669	1.17699	-1.22915	0.219016	0.999939
FMNL3	245.064	-0.204601	0.166522	-1.22867	0.219195	0.999939
GNAT1	2.22921	-1.9155	1.55958	-1.22821	0.219367	0.999939
ZNF569	129.839	0.39512	0.321713	1.22817	0.219382	0.999939
SOX4	4111.95	-0.109425	0.0891027	-1.22808	0.219417	0.999939
AC105052.1	1.22352	-2.62857	2.14045	-1.22805	0.21943	0.999939
OR52N1	6.07558	1.18988	0.96903	1.22791	0.219481	0.999939
TP53TG3D	101.546	0.26928	0.219336	1.22771	0.219556	0.999939
MCIDAS	70.0881	0.412084	0.335877	1.22689	0.219864	0.999939
WDR86	19.9256	-0.595257	0.485369	-1.2264	0.220048	0.999939
CLTCL1	569.71	-0.160363	0.13083	-1.22573	0.2203	0.999939
KIAA1614	115.307	-0.264558	0.215862	-1.22559	0.220353	0.999939
PCDHB3	14.2434	-0.698638	0.570103	-1.22546	0.220402	0.999939
SAG	2.21607	-1.85133	1.51101	-1.22523	0.220489	0.999939
GATD3A	1087.4	-0.159933	0.130537	-1.22519	0.220502	0.999939
APOL5	0.891401	-3.32932	2.72006	-1.22399	0.220956	0.999939
KRT31	0.891401	-3.32932	2.72006	-1.22399	0.220956	0.999939
NPTX2	33.2598	0.459941	0.375821	1.22383	0.221017	0.999939
RCOR1	2102.4	0.088219	0.0720915	1.22371	0.221062	0.999939
RFFL	853.98	0.106133	0.0867529	1.22339	0.221183	0.999939
PRG4	7.51858	-0.971204	0.793942	-1.22327	0.221229	0.999939
SETBP1	889.224	-0.120748	0.0987329	-1.22297	0.22134	0.999939
ZNF613	532.552	-0.137609	0.112583	-1.22229	0.221598	0.999939
CXXC4	136.817	-0.28685	0.234719	-1.2221	0.221669	0.999939
SLC25A33	1384.73	0.122062	0.0998859	1.22201	0.221703	0.999939
PRRG1	526.504	0.14455	0.1183	1.22189	0.221748	0.999939
ADAM33	32.6074	-0.474631	0.388699	-1.22108	0.222057	0.999939
AC015813.2	1.96478	2.25784	1.84944	1.22083	0.222152	0.999939
AC004076.1	1.88508	2.19753	1.80102	1.22016	0.222403	0.999939
GSTA1	5.50235	-1.12785	0.924523	-1.21992	0.222495	0.999939
SEMA6B	27.0818	-0.592425	0.485723	-1.21968	0.222588	0.999939
WNT5A	254.106	0.202793	0.166303	1.21942	0.222685	0.999939
CCDC74A	234.98	-0.180275	0.147876	-1.2191	0.222808	0.999939
KIAA1324	16.2082	0.632489	0.518941	1.21881	0.222917	0.999939
DYRK2	3695.55	0.0856837	0.0703254	1.21839	0.223076	0.999939
VSNL1	6.71317	1.02138	0.838344	1.21833	0.223099	0.999939
TM4SF19-TCTEX1D2	0.905939	-3.35004	2.75039	-1.21802	0.223215	0.999939
SLC17A6	0.94213	3.30869	2.71645	1.21802	0.223215	0.999939
TNFRSF8	134.955	0.267436	0.219602	1.21782	0.223292	0.999939
SDR42E1	43.6663	0.397594	0.32651	1.21771	0.223334	0.999939
PLCB2	3.49855	-1.43652	1.17987	-1.21752	0.223408	0.999939
COASY	2774.29	0.0823325	0.0676341	1.21732	0.223482	0.999939
CHMP2A	2376.59	-0.0952628	0.0782976	-1.21668	0.223728	0.999939
NRCAM	960.125	0.142555	0.117176	1.21659	0.22376	0.999939
AKAP14	2.92243	2.12679	1.74833	1.21647	0.223806	0.999939
NRDE2	1577.57	-0.0995186	0.0818591	-1.21573	0.224088	0.999939
SLC9C1	4.66206	-1.21422	0.998948	-1.2155	0.224176	0.999939
PPP1R27	13.5812	0.72552	0.596915	1.21545	0.224194	0.999939
SCNN1A	7547.97	0.0745012	0.061297	1.21541	0.224208	0.999939
BRS3	0.882006	-3.3158	2.72822	-1.21537	0.224224	0.999939
PHLDA2	929.407	-0.119978	0.0987269	-1.21526	0.224269	0.999939
PANX3	36.1101	-0.422034	0.347325	-1.2151	0.224328	0.999939
GEMIN4	1527.23	0.0937991	0.0772216	1.21468	0.22449	0.999939
SULT1C4	0.911609	3.26724	2.69182	1.21377	0.224837	0.999939
MTMR1	676.452	-0.144587	0.119137	-1.21362	0.224892	0.999939
FOXD4L5	3.3509	1.48381	1.2228	1.21346	0.224955	0.999939
EDC3	2113.31	0.0932804	0.0768734	1.21343	0.224966	0.999939
KCNC2	50.4457	-0.403774	0.332755	-1.21343	0.224967	0.999939
RUSC1	1500.85	-0.0968438	0.0798183	-1.2133	0.225014	0.999939
SMYD3	408.575	0.161323	0.133004	1.21292	0.225161	0.999939
OCIAD2	2329.17	-0.0966266	0.0796668	-1.21288	0.225175	0.999939
GUCY2D	6.43241	-1.06249	0.876246	-1.21254	0.225305	0.999939
ARHGAP26	683.632	0.130147	0.107404	1.21176	0.225606	0.999939
ARMC7	1868.06	0.0869387	0.0717561	1.21159	0.22567	0.999939
GCNT4	4.35889	-1.54684	1.27674	-1.21155	0.225684	0.999939
FKBP1B	207.626	-0.188324	0.15545	-1.21147	0.225714	0.999939
PTPRN2	12.5858	-0.793073	0.654668	-1.21141	0.225738	0.999939
ANKRD49	666.687	0.122213	0.100894	1.2113	0.225781	0.999939
NTN5	81.3634	-0.297561	0.245802	-1.21057	0.226059	0.999939
PSTPIP1	9.31211	-0.86126	0.71147	-1.21054	0.226073	0.999939
SIAH3	4.28888	1.35817	1.1221	1.21038	0.226133	0.999939
ALDH7A1	1099.55	-0.101111	0.0835564	-1.21009	0.226244	0.999939
UNC5CL	123.235	0.280143	0.231586	1.20967	0.226406	0.999939
JMJD7-PLA2G4B	240.415	-0.215026	0.177772	-1.20956	0.226447	0.999939
GATA4	0.906865	3.26055	2.69574	1.20952	0.226463	0.999939
LRRN3	1.80968	2.10821	1.74347	1.2092	0.226586	0.999939
EXOC5	3669.59	0.0847815	0.070123	1.20904	0.226647	0.999939
E2F8	369.461	-0.178689	0.147888	-1.20828	0.226941	0.999939
REP15	5.59031	-1.19201	0.98657	-1.20824	0.226956	0.999939
NUDT14	711.526	-0.128628	0.106467	-1.20814	0.226992	0.999939
SPIN2A	2.20528	-1.90051	1.57314	-1.20809	0.227011	0.999939
TF	31.4635	0.457403	0.378785	1.20755	0.227219	0.999939
MEGF8	1563.31	-0.0912157	0.0755766	-1.20693	0.227458	0.999939
CATSPERD	15.1312	-0.655618	0.543222	-1.20691	0.227468	0.999939
CUTC	476.596	0.158825	0.131699	1.20597	0.227831	0.999939
PSMB2	9931.53	0.0774517	0.0642282	1.20588	0.227863	0.999939
PSMA1	1271.29	0.129743	0.107634	1.20541	0.228044	0.999939
OR56B1	1.26709	2.55339	2.11827	1.20541	0.228044	0.999939
NDUFAF5	700.106	0.1217	0.100983	1.20516	0.228141	0.999939
EEF1AKMT3	252.241	-0.187291	0.155429	-1.20499	0.228207	0.999939
NR1H4	66.6165	0.346138	0.287312	1.20475	0.228302	0.999939
TAMM41	32.9247	0.476973	0.39607	1.20426	0.228487	0.999939
ZNF696	317.985	-0.159285	0.1323	-1.20397	0.228602	0.999939
MROH7	1.70267	-2.0815	1.72934	-1.20364	0.228729	0.999939
TM4SF18	0.78466	3.04591	2.53115	1.20337	0.228834	0.999939
FRMPD4	0.78466	3.04591	2.53115	1.20337	0.228834	0.999939
TMEM235	0.78466	3.04591	2.53115	1.20337	0.228834	0.999939
GLYAT	1.84525	2.09728	1.74306	1.20322	0.228893	0.999939
LRRC3	265.785	-0.19625	0.163196	-1.20254	0.229155	0.999939
GPR89A	537.01	-0.157136	0.130689	-1.20237	0.229222	0.999939
XPR1	1853.78	0.0962178	0.0800261	1.20233	0.229236	0.999939
SLC7A3	42.4262	-0.429629	0.357346	-1.20228	0.229256	0.999939
SAPCD1	23.9177	-0.586342	0.487857	-1.20187	0.229413	0.999939
AUTS2	376.875	-0.164021	0.136495	-1.20166	0.229494	0.999939
SMAP1	67.9843	0.371884	0.309627	1.20107	0.229723	0.999939
C1orf210	275.167	-0.164764	0.137181	-1.20107	0.229724	0.999939
MEX3B	584.875	-0.138895	0.115736	-1.2001	0.230099	0.999939
TRMT5	587.674	0.125256	0.104382	1.19997	0.23015	0.999939
CMTM7	64.0698	0.326793	0.272357	1.19987	0.230191	0.999939
EARS2	1014.35	-0.100616	0.0838687	-1.19969	0.230261	0.999939
ZIC1	1.74114	-2.11155	1.76034	-1.19951	0.230329	0.999939
UBE2L6	130.746	-0.267958	0.223487	-1.19898	0.230534	0.999939
STMN3	850.661	-0.146213	0.121955	-1.19891	0.230562	0.999939
GDPD4	1.68392	-2.14652	1.79136	-1.19827	0.230814	0.999939
CORO7	193.703	-0.210001	0.175294	-1.19799	0.230921	0.999939
AKR1E2	147.002	-0.233521	0.194971	-1.19772	0.231026	0.999939
ZNF565	253.169	-0.176658	0.147518	-1.19754	0.231096	0.999939
ARPC4-TTLL3	2.88942	1.69652	1.41675	1.19748	0.231121	0.999939
DNAJB6	3305.26	0.0865806	0.0723138	1.19729	0.231194	0.999939
UNC13A	457.61	-0.160796	0.134302	-1.19727	0.231202	0.999939
XKR4	99.4726	-0.325162	0.271657	-1.19696	0.231323	0.999939
KCNH3	323.544	0.20448	0.170923	1.19633	0.231568	0.999939
HS6ST1	6669.09	-0.0930255	0.077775	-1.19609	0.231663	0.999939
SLC16A9	36.3649	0.494044	0.41307	1.19603	0.231685	0.999939
MET	975.246	0.141205	0.118081	1.19583	0.231762	0.999939
DDIT4	4341.71	-0.114295	0.0956139	-1.19539	0.231937	0.999939
EPS15L1	1016.18	0.10095	0.0844636	1.19519	0.232013	0.999939
PRSS2	778.175	0.218016	0.182434	1.19504	0.232071	0.999939
PLXNB1	3350.64	-0.0966266	0.0809275	-1.19399	0.232482	0.999939
ILK	79.3165	0.306596	0.256813	1.19385	0.232538	0.999939
EIF3B	9402.6	0.0646173	0.0541448	1.19342	0.232707	0.999939
LITAF	3374.68	0.112346	0.0941568	1.19318	0.232798	0.999939
GRAMD2A	24.2243	-0.519476	0.435395	-1.19311	0.232825	0.999939
IL10RA	16.7	0.647484	0.542694	1.19309	0.232834	0.999939
ORMDL3	3157.91	-0.0850572	0.0712992	-1.19296	0.232884	0.999939
PLXNA4	3.90946	-1.316	1.10361	-1.19245	0.233086	0.999939
FIGNL2	12.712	-0.766021	0.642612	-1.19204	0.233244	0.999939
DZIP1	2.25406	-1.81545	1.52306	-1.19197	0.233272	0.999939
ZBTB42	552.431	-0.140125	0.117614	-1.1914	0.233497	0.999939
NYX	0.787032	3.04954	2.55993	1.19126	0.233551	0.999939
C1QTNF4	10.3192	0.800307	0.671822	1.19125	0.233556	0.999939
CACNA1G	581.204	-0.120718	0.101391	-1.19061	0.233805	0.999939
FUT9	247.259	-0.196013	0.164658	-1.19042	0.233881	0.999939
TRAF6	294.931	-0.183531	0.15421	-1.19013	0.233995	0.999939
DCAF6	1831.81	0.0922682	0.0775731	1.18944	0.234268	0.999939
DKKL1	128.087	-0.254851	0.21429	-1.18928	0.23433	0.999939
FOXH1	58.2199	-0.349653	0.294145	-1.18871	0.234555	0.999939
CD3EAP	340.056	0.165532	0.139258	1.18867	0.234569	0.999939
AGTPBP1	779.376	0.108359	0.0911756	1.18846	0.234651	0.999939
DEAF1	971.3	-0.111073	0.093516	-1.18774	0.234935	0.999939
ERC2	72.729	-0.329979	0.277869	-1.18754	0.235016	0.999939
TBC1D3K	12.6598	-0.803053	0.67632	-1.18739	0.235075	0.999939
FAM160A1	699.816	0.121737	0.10254	1.18722	0.23514	0.999939
ZSCAN18	376.297	-0.141953	0.11959	-1.187	0.235228	0.999939
ARHGEF17	1001.83	-0.107842	0.0908974	-1.18641	0.235459	0.999939
SPDYE2B	98.9876	-0.285038	0.240299	-1.18618	0.235551	0.999939
ZBED6CL	434.282	0.142464	0.120115	1.18606	0.235598	0.999939
KIF18A	1975.85	0.108469	0.091492	1.18556	0.235797	0.999939
HCRTR1	4.30784	-1.26887	1.07028	-1.18555	0.2358	0.999939
GPER1	19.1589	-0.619088	0.522274	-1.18537	0.235871	0.999939
LFNG	158.44	-0.234766	0.198064	-1.18531	0.235896	0.999939
PRPF4	2488.85	0.0944091	0.0796562	1.18521	0.235936	0.999939
SLC5A2	25.9922	-0.490936	0.414321	-1.18492	0.23605	0.999939
TRAM1L1	604.252	0.119792	0.101164	1.18413	0.23636	0.999939
RNF6	2242.02	0.0786804	0.0664481	1.18409	0.236378	0.999939
CFAP99	19.4387	-0.604661	0.510693	-1.184	0.236413	0.999939
ZNF211	695.988	0.135686	0.114737	1.18258	0.236977	0.999939
PCDH8	3.48377	1.61131	1.36268	1.18246	0.237025	0.999939
KCTD15	36.2441	0.473697	0.400691	1.1822	0.237127	0.999939
HOOK2	3109.42	-0.0745115	0.0630593	-1.18161	0.237361	0.999939
PSMB1	7088.22	0.0708804	0.0600211	1.18092	0.237633	0.999939
LRRC74B	2.32733	1.78512	1.51174	1.18084	0.237668	0.999939
PLS3	4665.88	0.0801178	0.0678608	1.18062	0.237754	0.999939
CORO6	21.6149	-0.560013	0.474391	-1.18049	0.237807	0.999939
EVX1	2.29275	-1.9872	1.68343	-1.18045	0.237822	0.999939
GK3P	2.00258	2.32323	1.96848	1.18021	0.237915	0.999939
TGFB1	732.011	-0.159553	0.135191	-1.1802	0.237921	0.999939
MYO18B	5.53383	-1.09373	0.926773	-1.18014	0.237943	0.999939
RFTN1	67.3314	-0.315487	0.267425	-1.17972	0.238112	0.999939
ACAD11	4.37487	1.34277	1.13845	1.17947	0.238212	0.999939
CALR3	10.435	0.802106	0.680077	1.17943	0.238226	0.999939
AC011005.1	15.0728	0.679819	0.576726	1.17876	0.238495	0.999939
MYL6	17091	0.0857046	0.0727274	1.17844	0.238623	0.999939
CAB39	3868.05	0.0750228	0.0636666	1.17837	0.238649	0.999939
EDNRB	2.48739	1.94919	1.65425	1.17829	0.238682	0.999939
MICA	2482.4	0.0806729	0.068496	1.17778	0.238886	0.999939
OR8G5	43.0493	-0.418136	0.355024	-1.17777	0.238889	0.999939
RBM15	1411.3	0.123357	0.104756	1.17757	0.238969	0.999939
ACTR3B	534.106	-0.12826	0.108963	-1.1771	0.239157	0.999939
NAA35	1284.34	0.0922835	0.0784052	1.17701	0.239192	0.999939
PLXNB2	15136	-0.0768711	0.065314	-1.17695	0.239217	0.999939
AC138647.1	1.01734	-3.52842	2.99873	-1.17664	0.239341	0.999939
PTDSS1	3987.23	0.0705935	0.0600047	1.17647	0.239409	0.999939
C6orf223	757.294	0.106303	0.0903638	1.17639	0.239439	0.999939
OGFOD2	213.494	0.201739	0.171527	1.17614	0.23954	0.999939
2024-09-06	727.454	0.135057	0.114861	1.17583	0.239664	0.999939
BIVM	315.344	0.167399	0.142404	1.17552	0.239786	0.999939
TMC4	616.284	-0.131294	0.111753	-1.17486	0.240051	0.999939
ZNF830	898.41	0.0997992	0.0849603	1.17466	0.240132	0.999939
TMEM251	526.5	0.12336	0.105019	1.17464	0.240137	0.999939
CRYAB	12.6939	0.717544	0.61103	1.17432	0.240268	0.999939
PDE6B	80.9279	-0.299043	0.254672	-1.17423	0.240303	0.999939
DMPK	2902.89	-0.0799197	0.0680802	-1.17391	0.240432	0.999939
RAB29	1119.7	-0.170312	0.145119	-1.1736	0.240554	0.999939
ZNF429	103.547	-0.258358	0.22016	-1.1735	0.240594	0.999939
AC087289.3	15.1803	-0.681509	0.580761	-1.17348	0.240605	0.999939
TP53TG5	69.644	-0.296894	0.253028	-1.17336	0.24065	0.999939
PIPOX	189.587	-0.221387	0.188772	-1.17277	0.240887	0.999939
ESPN	4560.53	-0.0957301	0.0816297	-1.17274	0.240902	0.999939
ARL4D	1905.77	0.0973912	0.0830634	1.17249	0.240999	0.999939
DPEP2	3.58383	-1.41375	1.20647	-1.1718	0.241277	0.999939
SCN11A	6.07564	1.09611	0.93592	1.17115	0.241537	0.999939
NOL4L	243.622	-0.184384	0.157461	-1.17098	0.241607	0.999939
TOX2	175.04	-0.212492	0.181518	-1.17064	0.241743	0.999939
VDAC3	7136.86	0.0709554	0.0606214	1.17047	0.241813	0.999939
PLPP4	0.833695	-3.24523	2.77311	-1.17025	0.2419	0.999939
EPHB2	543.208	-0.137015	0.117162	-1.16945	0.242223	0.999939
ATP8B2	1237.33	-0.159021	0.136013	-1.16916	0.242339	0.999939
TBC1D24	1145.02	-0.0949816	0.0812408	-1.16914	0.242348	0.999939
C3AR1	1.05247	3.473	2.97056	1.16914	0.242348	0.999939
PCDHGB2	14.1751	0.6682	0.571548	1.16911	0.242361	0.999939
MANBA	1391.17	-0.110171	0.094295	-1.16836	0.242662	0.999939
F8A2	27.443	-0.528332	0.45235	-1.16797	0.242818	0.999939
SH3KBP1	809.731	0.1155	0.0988964	1.16789	0.242852	0.999939
KDM1B	1376.98	0.0937989	0.0803242	1.16775	0.242906	0.999939
SMC6	1485.8	0.0852292	0.0730189	1.16722	0.243121	0.999939
SPATA13	185.965	-0.208057	0.178276	-1.16705	0.243191	0.999939
FBXL4	760.507	-0.11889	0.101879	-1.16698	0.24322	0.999939
AC025283.3	4.20069	-1.20935	1.03636	-1.16693	0.243238	0.999939
CLCNKB	31.3984	-0.547935	0.469743	-1.16646	0.24343	0.999939
TMC6	1923.77	-0.0946054	0.0811165	-1.16629	0.243497	0.999939
RC3H1	1341.86	0.0884275	0.0758297	1.16613	0.243561	0.999939
ABHD3	1359.79	0.0874953	0.0750549	1.16575	0.243716	0.999939
RIPK3	39.4375	-0.473447	0.406136	-1.16574	0.243721	0.999939
MAP1A	990.549	0.131537	0.112899	1.16509	0.243982	0.999939
CD274	105.518	0.322622	0.277069	1.16441	0.244259	0.999939
HNF1B	5.95648	-1.08193	0.92925	-1.1643	0.244303	0.999939
IQCF1	5.0922	-1.14952	0.987961	-1.16353	0.244614	0.999939
SMKR1	20.8023	0.558781	0.480413	1.16313	0.244778	0.999939
EML5	178.602	-0.220391	0.189671	-1.16197	0.245249	0.999939
TMEM262	18.8752	-0.571689	0.49201	-1.16195	0.245257	0.999939
KHDC1	18.1721	-0.623551	0.536708	-1.16181	0.245314	0.999939
CFAP20	2161.73	0.0792032	0.0681778	1.16172	0.245351	0.999939
WDR34	3697.61	-0.0772044	0.0664584	-1.1617	0.245359	0.999939
GGT7	753.943	-0.111871	0.0963046	-1.16163	0.245385	0.999939
EHHADH	270.002	-0.161218	0.138788	-1.16162	0.24539	0.999939
SNTG2	0.843535	-3.25962	2.80613	-1.16161	0.245395	0.999939
ABL1	3376.93	-0.0821978	0.0707934	-1.16109	0.245603	0.999939
ARHGAP1	1315.27	0.0957544	0.0824812	1.16092	0.245672	0.999939
ARAF	1945.27	0.0969995	0.0835617	1.16081	0.245718	0.999939
GIN1	212.297	0.184132	0.158652	1.16061	0.245803	0.999939
DPYSL3	33.5436	-0.458463	0.395067	-1.16047	0.245858	0.999939
DRICH1	28.1814	0.496858	0.428156	1.16046	0.245862	0.999939
RPS6KB1	2139.96	0.0909688	0.0784222	1.15999	0.246054	0.999939
MAT1A	26.392	0.51644	0.445288	1.15979	0.246135	0.999939
SGIP1	2.46569	1.95682	1.68815	1.15916	0.246393	0.999939
SSX4B	6.12799	-1.33043	1.14804	-1.15887	0.246509	0.999939
STX16-NPEPL1	4.91716	1.1159	0.963032	1.15874	0.246563	0.999939
ATAD3A	2743.28	-0.0993088	0.0857302	-1.15839	0.246706	0.999939
FAAP20	1364.14	-0.0960326	0.082938	-1.15788	0.246912	0.999939
KIF21B	20.924	-0.565046	0.488103	-1.15764	0.247012	0.999939
RFPL3	6.15776	-0.996441	0.860817	-1.15755	0.247047	0.999939
CSGALNACT1	41.9771	0.377735	0.326323	1.15755	0.247047	0.999939
RPS17	334.885	0.158221	0.136739	1.1571	0.24723	0.999939
CEP170	1988.16	0.080688	0.0697845	1.15625	0.24758	0.999939
PUS3	535.458	0.124358	0.107606	1.15568	0.247813	0.999939
APC2	281.073	0.200279	0.173373	1.15519	0.248011	0.999939
GCAT	362.829	0.143051	0.123865	1.15489	0.248134	0.999939
GDF5	3.06621	-1.48864	1.28903	-1.15486	0.248149	0.999939
ZFP37	326.349	-0.158578	0.137345	-1.1546	0.248256	0.999939
ACAP3	5937.89	-0.0710338	0.0615386	-1.1543	0.248378	0.999939
KAZALD1	430.346	0.156886	0.136054	1.15311	0.248863	0.999939
RNF115	1806.31	0.0852068	0.0739186	1.15271	0.249029	0.999939
FGFR2	779.748	-0.118927	0.103204	-1.15234	0.24918	0.999939
AJM1	1111.6	-0.110597	0.0960008	-1.15205	0.249302	0.999939
HMGCL	550.294	-0.136506	0.11851	-1.15185	0.249383	0.999939
DENND4B	670.757	-0.123595	0.107337	-1.15147	0.249541	0.999939
AC115220.1	1.72998	2.04591	1.77933	1.14982	0.250216	0.999939
AC068831.7	296.974	-0.156652	0.13627	-1.14958	0.250318	0.999939
CBLN1	4.20213	-1.1798	1.02664	-1.14918	0.250481	0.999939
AC012213.5	2.56506	-1.60002	1.39251	-1.14902	0.250547	0.999939
PLA2G4F	5.0647	1.17927	1.02662	1.1487	0.25068	0.999939
ABHD4	3579.3	0.090314	0.0786389	1.14846	0.250777	0.999939
FBXL17	3609.57	0.117493	0.102346	1.14799	0.250971	0.999939
FIGN	523.019	0.156702	0.136544	1.14763	0.251122	0.999939
ANOS1	125.446	-0.220218	0.191908	-1.14752	0.251165	0.999939
TMC1	12.2314	0.691567	0.602886	1.14709	0.251343	0.999939
CCDC58	406.694	0.139414	0.12154	1.14706	0.251355	0.999939
RNF180	35.1559	-0.442603	0.385917	-1.14688	0.251429	0.999939
PCCA	882.278	-0.130032	0.113472	-1.14594	0.251819	0.999939
PPP2CB	4444.69	0.0746019	0.0651027	1.14591	0.251832	0.999939
EXOSC8	2047.42	-0.0891151	0.0777686	-1.1459	0.251836	0.999939
CEP85	4343.36	0.0776734	0.0678173	1.14533	0.252071	0.999939
TNFSF9	367.488	0.147286	0.128598	1.14533	0.252073	0.999939
SMAD9	383.323	0.145153	0.126767	1.14504	0.252191	0.999939
CGRRF1	480.375	-0.170532	0.148945	-1.14493	0.252236	0.999939
WRN	920.194	-0.103977	0.0908192	-1.14488	0.252261	0.999939
MMP24OS	556.954	-0.12776	0.111611	-1.14469	0.25234	0.999939
RBM38	1252.18	-0.10484	0.091606	-1.14446	0.252431	0.999939
HSPA6	150.991	0.313854	0.274334	1.14406	0.252599	0.999939
CYP4F2	2.81814	1.66348	1.45411	1.14399	0.252628	0.999939
CTAGE8	40.4846	0.437798	0.382732	1.14388	0.252675	0.999939
UPK2	7.57888	-0.978358	0.855795	-1.14321	0.25295	0.999939
OSGIN1	682.759	0.161544	0.141319	1.14312	0.252988	0.999939
HIST2H2BF	163.939	-0.210441	0.184117	-1.14297	0.25305	0.999939
IL1RAPL2	9.70806	-0.890759	0.779766	-1.14234	0.253312	0.999939
L3MBTL1	391.845	-0.182785	0.160033	-1.14217	0.253383	0.999939
PGP	2730.47	-0.0782924	0.0685505	-1.14211	0.253407	0.999939
LRRK1	226.548	-0.194505	0.170325	-1.14197	0.253467	0.999939
TDRD7	1215.35	0.0934071	0.0817962	1.14195	0.253475	0.999939
FITM2	569.129	0.153727	0.134639	1.14177	0.253551	0.999939
SH3BP2	2713.05	-0.0989489	0.0866658	-1.14173	0.253567	0.999939
RALGPS2	1457.33	0.113958	0.0998607	1.14117	0.2538	0.999939
IKZF5	1231.96	0.099025	0.0867951	1.14091	0.253909	0.999939
SLC24A2	2.03712	-1.69532	1.48595	-1.1409	0.253913	0.999939
RHPN2	1040.29	0.0965438	0.0846307	1.14077	0.253967	0.999939
MAPK12	3432.47	-0.0897518	0.0787136	-1.14023	0.254189	0.999939
TSPAN33	283.429	-0.185269	0.162515	-1.14001	0.254282	0.999939
EIF1AD	1986.3	0.0886493	0.0778031	1.13941	0.254534	0.999939
ANKRD45	7.56303	0.958273	0.841663	1.13855	0.254892	0.999939
ZNF320	136.546	0.225435	0.198073	1.13814	0.255062	0.999939
MTFP1	24.3642	0.49011	0.430987	1.13718	0.255463	0.999939
TULP2	22.8692	0.499263	0.439104	1.137	0.255537	0.999939
ZNF546	232.064	-0.172016	0.151359	-1.13648	0.255756	0.999939
RAI2	88.6747	0.303504	0.267201	1.13586	0.256013	0.999939
CD207	2.29633	1.82805	1.61111	1.13465	0.256521	0.999939
FOXP2	25.671	-0.511216	0.450565	-1.13461	0.256538	0.999939
ZSWIM5	154.473	-0.198253	0.174738	-1.13457	0.256555	0.999939
MFSD2B	12.9983	-0.673217	0.593449	-1.13441	0.256621	0.999939
SYT4	14.0445	-0.654628	0.577135	-1.13427	0.256681	0.999939
PARVB	97.0114	0.256674	0.226353	1.13396	0.256813	0.999939
SCG3	286.342	-0.171507	0.151343	-1.13323	0.257116	0.999939
RRP7A	2700.73	-0.0770332	0.0679808	-1.13316	0.257147	0.999939
NR4A2	542.749	0.155183	0.136952	1.13312	0.257163	0.999939
CNPY2	535.686	-0.118502	0.104588	-1.13304	0.257198	0.999939
SUCNR1	1.17303	2.40447	2.12379	1.13216	0.257567	0.999939
C9orf66	56.0527	0.339818	0.30046	1.13099	0.258058	0.999939
SMAP2	752.578	0.103898	0.0918693	1.13093	0.258084	0.999939
FAM219A	3386.08	0.0930307	0.0822841	1.1306	0.258222	0.999939
CDRT4	12.7342	-0.736777	0.651908	-1.13019	0.258398	0.999939
ATP5MF-PTCD1	3.51395	-1.37969	1.2209	-1.13006	0.258452	0.999939
CNFN	16.1081	-0.674586	0.597621	-1.12879	0.258988	0.999939
MOB3C	210.362	0.175689	0.155668	1.12861	0.25906	0.999939
OR9A2	1.19915	-2.60241	2.30584	-1.12861	0.259061	0.999939
ITSN1	1483.26	0.0956907	0.0848021	1.1284	0.259151	0.999939
CGA	1.14726	2.37403	2.10407	1.12831	0.259191	0.999939
P2RY14	1.14726	2.37403	2.10407	1.12831	0.259191	0.999939
P2RX5-TAX1BP3	58.2246	0.339377	0.30084	1.1281	0.259278	0.999939
KCNK10	0.840956	3.13274	2.77755	1.12788	0.259371	0.999939
RAB43	191.459	-0.23348	0.207012	-1.12786	0.25938	0.999939
MMP11	93.384	-0.281305	0.249461	-1.12765	0.259466	0.999939
GCM1	3.61781	1.35504	1.20227	1.12707	0.259714	0.999939
JAM2	208.14	-0.190427	0.169053	-1.12643	0.259982	0.999939
SLA2	24.0091	-0.500956	0.444763	-1.12634	0.26002	0.999939
PQLC2	1853.19	0.0866285	0.076914	1.1263	0.260037	0.999939
ISG15	239.174	-0.182439	0.162015	-1.12606	0.260138	0.999939
PDZD3	18.1197	0.598719	0.531835	1.12576	0.260266	0.999939
ESYT3	128.836	0.238218	0.211641	1.12558	0.260344	0.999939
C6orf52	56.4863	-0.344864	0.306406	-1.12551	0.260371	0.999939
RAP2C	1792.54	0.0903509	0.0802809	1.12543	0.260405	0.999939
CLASRP	2406.65	-0.0765063	0.0680182	-1.12479	0.260678	0.999939
LRRC36	1.89917	2.1421	1.90472	1.12463	0.260746	0.999939
LRP2	25.6049	0.512292	0.455758	1.12405	0.260994	0.999939
SYNDIG1	11.696	0.763169	0.679252	1.12354	0.261206	0.999939
UGGT2	2252.11	0.0811602	0.0722606	1.12316	0.26137	0.999939
BRD9	943.191	-0.0970616	0.0864435	-1.12283	0.261508	0.999939
E2F2	473.978	-0.139313	0.124085	-1.12272	0.261556	0.999939
DNASE2B	0.702608	-2.98756	2.6615	-1.12251	0.261646	0.999939
BHLHB9	585.12	0.116663	0.10393	1.12251	0.261646	0.999939
RANBP6	1377.68	0.0921013	0.0820796	1.1221	0.261821	0.999939
MARS2	675.101	0.115247	0.102766	1.12145	0.262097	0.999939
GPM6B	243.103	-0.185235	0.165185	-1.12138	0.262126	0.999939
ANKRD53	60.4062	-0.320719	0.286021	-1.12131	0.262154	0.999939
PSMC4	7893.07	0.0805926	0.0718948	1.12098	0.262297	0.999939
BOP1	3537.03	-0.0738507	0.0659867	-1.11918	0.263065	0.999939
NUP62	4146.27	0.0679966	0.0607754	1.11882	0.263218	0.999939
EAF2	192.758	0.19306	0.172584	1.11865	0.263291	0.999939
MCPH1	796.164	0.108069	0.0966555	1.11809	0.26353	0.999939
KLHL32	90.8282	0.307937	0.275467	1.11787	0.263621	0.999939
VMP1	5258.78	0.0713298	0.0638103	1.11784	0.263635	0.999939
MINDY4	17.6672	-0.59384	0.531264	-1.11779	0.263659	0.999939
MRPS34	1840.86	-0.10859	0.0971616	-1.11763	0.263726	0.999939
AOC2	613.016	-0.129621	0.115991	-1.11751	0.263776	0.999939
UQCRHL	303.76	-0.147491	0.132006	-1.1173	0.263865	0.999939
VHLL	4.46705	1.18744	1.06291	1.11716	0.263926	0.999939
NCALD	1788.7	0.10932	0.0978636	1.11706	0.263967	0.999939
NME1-NME2	4.97305	-1.16325	1.04144	-1.11697	0.264009	0.999939
C18orf25	1186.55	0.0922632	0.0826019	1.11696	0.264011	0.999939
RRP8	722.729	0.104814	0.0938817	1.11645	0.264229	0.999939
ZNF189	1429.44	0.087936	0.0787749	1.11629	0.264296	0.999939
BCL2L11	1702.51	-0.0860014	0.0770928	-1.11556	0.264612	0.999939
TOB1	2055.83	0.0794756	0.0712504	1.11544	0.264662	0.999939
TTR	1.18036	-2.58025	2.31327	-1.11541	0.264675	0.999939
CYP2E1	9.04429	-0.868892	0.779087	-1.11527	0.264735	0.999939
ZNF26	1446.99	-0.0853671	0.0765532	-1.11513	0.264793	0.999939
AKT3	136.818	-0.238914	0.214277	-1.11498	0.26486	0.999939
CPNE9	22.0052	0.558817	0.501233	1.11488	0.2649	0.999939
FBXO36	48.2472	0.346937	0.311236	1.11471	0.264976	0.999939
INSYN2	6.22807	-0.961108	0.862297	-1.11459	0.265026	0.999939
2024-09-14	1.22682	2.52872	2.26942	1.11426	0.265167	0.999939
PRDX6	9522.42	0.0724272	0.0650188	1.11394	0.265304	0.999939
DMTN	811.333	-0.113495	0.101964	-1.11308	0.265674	0.999939
AL117339.5	46.0532	-0.378718	0.340284	-1.11295	0.265731	0.999939
ZNF385B	195.889	0.182804	0.164312	1.11254	0.265906	0.999939
PTGES2	797.114	-0.132888	0.119495	-1.11208	0.266104	0.999939
FUNDC2	1691.58	0.080411	0.07231	1.11203	0.266125	0.999939
DKK2	3.44057	-1.32483	1.19148	-1.11192	0.266172	0.999939
XRRA1	459.612	-0.162084	0.145781	-1.11183	0.266212	0.999939
FAM186A	8.59899	-0.879896	0.791606	-1.11153	0.266339	0.999939
SUSD4	131.861	-0.223666	0.201235	-1.11147	0.266367	0.999939
CCDC24	244.984	-0.162136	0.145978	-1.11069	0.266702	0.999939
ZHX2	316.754	0.160243	0.144477	1.10913	0.267374	0.999939
FNBP1L	1620.79	-0.123836	0.111686	-1.10878	0.267525	0.999939
CROCC2	15.2818	-0.831711	0.750118	-1.10877	0.267528	0.999939
ALDH3B1	296.744	-0.164772	0.148618	-1.1087	0.267561	0.999939
HSH2D	6.10151	-1.01818	0.918783	-1.10818	0.267784	0.999939
PDCD6IP	6727.28	0.070252	0.0633959	1.10815	0.267798	0.999939
DDX4	1.23389	2.53126	2.28481	1.10787	0.267919	0.999939
MUC4	60.1889	-0.323665	0.292172	-1.10779	0.267952	0.999939
CLECL1	6.13339	0.967	0.873052	1.10761	0.268031	0.999939
POF1B	7.39106	-0.93814	0.84707	-1.10751	0.268073	0.999939
C6orf48	1445.79	-0.129979	0.117413	-1.10702	0.268284	0.999939
CLEC3B	3.53324	-1.38051	1.24706	-1.10702	0.268287	0.999939
NOMO3	1211.2	0.102506	0.0926118	1.10684	0.268363	0.999939
HIST1H3G	0.68807	-2.96254	2.6766	-1.10683	0.268367	0.999939
OTOA	7.96715	-0.83976	0.759351	-1.10589	0.268774	0.999939
ACAN	2.18462	-1.83564	1.65992	-1.10586	0.268786	0.999939
C3orf80	65.6806	-0.353847	0.319986	-1.10582	0.268804	0.999939
TUT1	487.004	-0.122617	0.110904	-1.10561	0.268893	0.999939
ARMCX1	10.4646	-0.745362	0.674253	-1.10546	0.268959	0.999939
STK32B	4.97763	-1.39628	1.26358	-1.10502	0.269151	0.999939
P2RX7	13.5769	-0.78809	0.713202	-1.105	0.269159	0.999939
BTBD10	2057.28	0.0764613	0.0692016	1.10491	0.2692	0.999939
GCK	32.6247	0.458124	0.414686	1.10475	0.269269	0.999939
ODF2	2708.43	-0.0838035	0.0758834	-1.10437	0.269432	0.999939
BAIAP3	186.054	-0.196487	0.17792	-1.10435	0.269441	0.999939
HIST1H1E	115.601	-0.257521	0.233215	-1.10422	0.269497	0.999939
SGK494	246.362	-0.185893	0.168354	-1.10417	0.269517	0.999939
CIDEC	0.81518	3.09327	2.80302	1.10355	0.26979	0.999939
RAB4B-EGLN2	0.81518	3.09327	2.80302	1.10355	0.26979	0.999939
PROS1	434.114	-0.123106	0.11156	-1.1035	0.269811	0.999939
RND3	924.559	0.12264	0.111172	1.10316	0.269957	0.999939
TEDC1	1884.88	-0.0828506	0.0751584	-1.10235	0.270311	0.999939
REEP2	238.562	-0.177309	0.160884	-1.1021	0.27042	0.999939
PKD1L3	14.336	0.60892	0.552514	1.10209	0.270423	0.999939
KANK3	188.318	-0.200374	0.181856	-1.10183	0.270538	0.999939
STAT1	3668.44	0.0680363	0.0617493	1.10182	0.270542	0.999939
SPRY1	964.483	-0.108289	0.098289	-1.10174	0.270574	0.999939
DDX60L	3.10912	-1.57143	1.42638	-1.1017	0.270594	0.999939
TXNDC2	0.683373	-2.95422	2.6816	-1.10166	0.270608	0.999939
EFHC1	635.175	-0.115398	0.104749	-1.10166	0.270608	0.999939
ZFP69B	272.594	-0.162637	0.147697	-1.10115	0.27083	0.999939
TCEANC2	629.103	-0.110485	0.100354	-1.10096	0.270915	0.999939
CBWD2	2117.08	-0.0825368	0.0749703	-1.10093	0.270928	0.999939
BICDL2	602.135	-0.126092	0.114537	-1.10089	0.270945	0.999939
OR52A1	18.9888	0.561795	0.510361	1.10078	0.270992	0.999939
ZNF800	1098.45	0.0978336	0.0889059	1.10042	0.27115	0.999939
TCAF2	20.242	0.537388	0.488535	1.1	0.271332	0.999939
MMP14	2619.62	-0.104959	0.0954225	-1.09994	0.271358	0.999939
BOC	1388.49	-0.156757	0.142635	-1.099	0.271766	0.999939
DHX40	3267.33	-0.0764487	0.0695978	-1.09844	0.272014	0.999939
GJB3	39.8616	0.364085	0.331517	1.09824	0.272099	0.999939
PPP1R14D	8.2595	0.870382	0.792682	1.09802	0.272195	0.999939
TUBA1C	19037.7	0.0766171	0.0698424	1.097	0.272642	0.999939
TRPM5	9.275	0.786321	0.71701	1.09667	0.272787	0.999939
LZTS3	1344.55	-0.0932698	0.0850562	-1.09657	0.272831	0.999939
CLEC1B	2.31301	1.85208	1.68944	1.09627	0.272961	0.999939
NEK4	563.154	-0.125372	0.114373	-1.09617	0.273003	0.999939
C3	16.072	0.657942	0.600388	1.09586	0.27314	0.999939
RCAN2	221.913	-0.196182	0.179032	-1.09579	0.27317	0.999939
KYNU	1.84274	2.18037	1.99	1.09567	0.273225	0.999939
CGAS	16.3462	-0.600093	0.547731	-1.0956	0.273254	0.999939
KANK4	1.66043	-2.13081	1.94494	-1.09556	0.27327	0.999939
USP14	9165.11	0.0686264	0.0626419	1.09554	0.273282	0.999939
DDAH2	1117.99	-0.122886	0.112212	-1.09512	0.273462	0.999939
AKIRIN2	2597.65	0.074882	0.0683971	1.09481	0.273599	0.999939
GRIK4	10.2631	-0.736084	0.672428	-1.09466	0.273663	0.999939
AC138811.2	28.2481	0.503821	0.460337	1.09446	0.273753	0.999939
PPP1R11	2491.04	0.0767379	0.0701251	1.0943	0.273823	0.999939
MAPK6	5719.47	0.0720739	0.0658651	1.09427	0.273838	0.999939
BCAS1	25.2476	-0.494859	0.452289	-1.09412	0.273901	0.999939
FN3KRP	1946.27	-0.079521	0.0727052	-1.09375	0.274067	0.999939
PLA2G10	32.1827	-0.417812	0.382006	-1.09373	0.274073	0.999939
CDKN1C	843.855	-0.117653	0.107579	-1.09365	0.27411	0.999939
TIGD7	276.645	-0.163766	0.149748	-1.09361	0.274127	0.999939
PRLH	1.24548	2.54885	2.33208	1.09295	0.274414	0.999939
ERG	11.525	-0.779239	0.713044	-1.09283	0.274466	0.999939
CNTFR	27.3268	0.521697	0.477534	1.09248	0.274622	0.999939
RTTN	1003.59	0.105832	0.0968774	1.09243	0.274643	0.999939
ZNF556	29.5686	0.451054	0.412956	1.09226	0.27472	0.999939
ROM1	328.731	0.155844	0.142697	1.09213	0.274775	0.999939
ASB9	60.8628	-0.340506	0.311989	-1.0914	0.275095	0.999939
GRHPR	1873.93	-0.092872	0.0851044	-1.09127	0.275154	0.999939
C16orf95	78.731	0.264246	0.242208	1.09099	0.275279	0.999939
SLC38A6	391.57	0.133263	0.122176	1.09075	0.275384	0.999939
PLPP5	1014.95	0.0946878	0.0868131	1.09071	0.275401	0.999939
ABCF2	1027.86	0.119475	0.109553	1.09056	0.275465	0.999939
MACROD2	261.405	0.15597	0.143128	1.08972	0.275837	0.999939
ARHGAP36	70.7297	-0.278219	0.255339	-1.08961	0.275887	0.999939
SCLY	239.11	-0.17124	0.157173	-1.0895	0.275933	0.999939
LRRC45	4160.6	-0.142449	0.130795	-1.0891	0.276111	0.999939
ATOH1	13.7134	0.641932	0.589497	1.08895	0.276177	0.999939
DNAJA4	627.546	0.127986	0.117534	1.08893	0.276184	0.999939
HYLS1	365.049	0.146025	0.134115	1.0888	0.27624	0.999939
ZNF467	299.15	-0.149223	0.137058	-1.08876	0.276259	0.999939
FSCN2	101.159	-0.250671	0.230249	-1.0887	0.276287	0.999939
ASB2	3.02918	-1.42341	1.30786	-1.08835	0.276442	0.999939
GPT2	5200.32	-0.0730245	0.067101	-1.08828	0.276473	0.999939
FOXD4L1	69.2993	-0.352522	0.323945	-1.08821	0.276501	0.999939
ANKRD13D	1628.65	-0.0900637	0.0827682	-1.08814	0.276532	0.999939
AL772284.2	1.67382	1.90847	1.75392	1.08812	0.276543	0.999939
CTCF	2368.07	-0.0811733	0.0745999	-1.08812	0.276544	0.999939
SRD5A1	1083.7	-0.0944082	0.086767	-1.08807	0.276566	0.999939
NPC1L1	37.7317	-0.381396	0.35057	-1.08793	0.276625	0.999939
STIL	4464.4	0.0675964	0.0621518	1.0876	0.276771	0.999939
PNKP	1768.1	-0.103205	0.0949218	-1.08727	0.276919	0.999939
SAMD13	10.9084	-0.88851	0.817201	-1.08726	0.276922	0.999939
MAMSTR	66.2898	-0.284889	0.262082	-1.08702	0.277026	0.999939
TMEM185A	516.873	-0.118264	0.108812	-1.08686	0.277099	0.999939
FAF1	1976.87	0.0780028	0.0717958	1.08645	0.277278	0.999939
SF3A1	3778.41	0.0671118	0.0617743	1.0864	0.277301	0.999939
PACSIN1	771.851	-0.125455	0.115501	-1.08618	0.277398	0.999939
NBDY	1042.81	0.0916196	0.0843904	1.08566	0.277627	0.999939
GLIPR1L2	79.2039	-0.298072	0.274684	-1.08515	0.277856	0.999939
SVIL	636.07	-0.11275	0.103928	-1.08488	0.277974	0.999939
MYO1C	6324.07	-0.0744982	0.0686769	-1.08476	0.278026	0.999939
EXOC3L2	44.0463	0.368067	0.339322	1.08471	0.278049	0.999939
TNFRSF17	5.92367	-1.02867	0.94843	-1.0846	0.278098	0.999939
LINGO3	4.74573	1.03776	0.956916	1.08448	0.27815	0.999939
PCNX4	2474.44	0.0785199	0.0724337	1.08402	0.278354	0.999939
WNT9A	207.65	-0.230229	0.21239	-1.08399	0.278367	0.999939
BNIP1	182.395	0.213466	0.196945	1.08389	0.278414	0.999939
ZNF700	562.632	0.115308	0.106394	1.08379	0.27846	0.999939
ZFAND2A	1643.92	0.0938799	0.0866616	1.08329	0.278678	0.999939
CCL25	3.67279	-1.23565	1.14103	-1.08293	0.278839	0.999939
CKAP4	3650.58	-0.103805	0.0958606	-1.08288	0.278863	0.999939
NT5M	33.7575	-0.458147	0.423204	-1.08257	0.279	0.999939
SYT13	807.195	-0.182028	0.168182	-1.08232	0.279109	0.999939
STK24	2692.77	0.0980853	0.0906563	1.08195	0.279277	0.999939
NCR3LG1	693.524	0.107442	0.0993385	1.08158	0.27944	0.999939
TTLL11	132.113	-0.245282	0.226896	-1.08103	0.279682	0.999939
LARP4	7973.37	0.0797344	0.0737644	1.08093	0.279727	0.999939
PSMC3IP	1462.62	-0.115256	0.106632	-1.08088	0.279751	0.999939
EMD	3340.39	0.0691185	0.0639504	1.08081	0.27978	0.999939
TNFRSF10C	5.6593	-0.984718	0.911112	-1.08079	0.279792	0.999939
FBXO41	1544.1	-0.0819388	0.0758426	-1.08038	0.279973	0.999939
MAP3K2	4331.23	0.0721873	0.0668378	1.08004	0.280126	0.999939
YBX1	19200	0.0608885	0.0563988	1.07961	0.280318	0.999939
EVC	193.505	-0.24565	0.227579	-1.0794	0.280408	0.999939
APOF	8.09394	0.848193	0.785807	1.07939	0.280413	0.999939
SRPK1	4583.79	0.0662954	0.061424	1.07931	0.28045	0.999939
DNTTIP2	3743.52	0.0752755	0.0697479	1.07925	0.280476	0.999939
MSH5	167.926	-0.195904	0.181524	-1.07922	0.28049	0.999939
CLEC4A	1.67149	1.92019	1.77933	1.07917	0.280514	0.999939
SMDT1	1962.13	0.0739132	0.0685437	1.07834	0.280884	0.999939
CCM2L	28.884	-0.44325	0.411322	-1.07762	0.281201	0.999939
CTTN	9144.61	0.0619943	0.0575764	1.07673	0.281601	0.999939
TGDS	592.03	0.119616	0.111099	1.07666	0.28163	0.999939
LY6G6C	11.815	-0.717754	0.666695	-1.07659	0.281665	0.999939
PSME4	7187.81	0.0640048	0.0594523	1.07657	0.281671	0.999939
HVCN1	41.7221	-0.382125	0.354966	-1.07651	0.281699	0.999939
OR8B3	3.54517	1.31775	1.22431	1.07631	0.281787	0.999939
UBR4	17385.8	0.0568852	0.0528673	1.076	0.281927	0.999939
SLC4A9	14.3179	-0.610708	0.567597	-1.07595	0.281949	0.999939
IGFBP3	4998.69	-0.0968331	0.0900296	-1.07557	0.28212	0.999939
SORL1	2654.58	0.0905167	0.0841756	1.07533	0.282226	0.999939
LIN28A	2.5439	-1.5934	1.482	-1.07516	0.282301	0.999939
MMRN1	12.8261	-0.669446	0.622758	-1.07497	0.282388	0.999939
MT-ND1	106507	0.0951868	0.0885686	1.07472	0.282498	0.999939
BCL2L10	10.3373	0.774096	0.720285	1.07471	0.282506	0.999939
EXOSC3	1415.72	0.0874691	0.0813918	1.07467	0.282524	0.999939
TUBGCP6	3934.95	-0.0718374	0.0668547	-1.07453	0.282585	0.999939
SRRM4	3.91998	1.17391	1.09253	1.07449	0.282602	0.999939
TRIM34	2.19098	1.6872	1.57028	1.07446	0.282618	0.999939
CDHR2	50.1911	-0.333393	0.310356	-1.07423	0.28272	0.999939
CAPN15	3794.17	-0.0766728	0.0713896	-1.07401	0.28282	0.999939
TERB1	4.90673	-1.04775	0.97565	-1.0739	0.28287	0.999939
ZFYVE26	2128.07	-0.0895112	0.0833537	-1.07387	0.28288	0.999939
RFK	2605.17	0.079584	0.074113	1.07382	0.282903	0.999939
MT-ND3	34437.4	0.0659495	0.0614255	1.07365	0.28298	0.999939
PMEL	456.092	0.14553	0.135563	1.07352	0.283036	0.999939
APBA3	701.672	-0.116474	0.108514	-1.07335	0.283113	0.999939
PSMA4	15913.5	0.0646998	0.0602812	1.0733	0.283137	0.999939
TEX45	9.74593	-0.724958	0.675457	-1.07329	0.283143	0.999939
RAB5C	2185.1	0.090204	0.08405	1.07322	0.283173	0.999939
PPL	1363.29	-0.0875116	0.0815455	-1.07316	0.283198	0.999939
USP9X	5185.95	0.0749542	0.0698535	1.07302	0.283262	0.999939
CHTF18	3202.02	-0.0769254	0.0717201	-1.07258	0.28346	0.999939
CD36	8.06042	-0.848106	0.790921	-1.0723	0.283585	0.999939
CDK14	531.675	-0.12752	0.118938	-1.07216	0.283649	0.999939
MTCH2	4196.83	0.073789	0.0688724	1.07139	0.283995	0.999939
RGS8	2.59035	-1.5176	1.4166	-1.0713	0.284033	0.999939
TNNI3	2.65615	1.53145	1.42964	1.07122	0.284071	0.999939
LRIT3	21.6942	0.529338	0.494149	1.07121	0.284075	0.999939
TNFSF18	4.06027	1.27077	1.1865	1.07102	0.28416	0.999939
EDC4	3239.78	-0.0734127	0.0685731	-1.07058	0.28436	0.999939
SPATA5	1849.94	0.0855665	0.0799262	1.07057	0.284364	0.999939
NBEAL1	664.594	0.104628	0.097734	1.07054	0.284376	0.999939
CYB561D1	570.001	-0.128538	0.120082	-1.07042	0.28443	0.999939
ROR2	21.6809	0.49573	0.463121	1.07041	0.284434	0.999939
MAP1LC3B2	236.119	0.162758	0.152163	1.06962	0.284789	0.999939
MYOM3	1.14658	-2.53984	2.37467	-1.06956	0.284819	0.999939
RNF215	540.451	0.109841	0.10274	1.06912	0.285015	0.999939
MMP15	1464.54	-0.119838	0.112147	-1.06858	0.285258	0.999939
IL17RC	294.631	-0.16458	0.154019	-1.06857	0.285262	0.999939
DLL1	37.1798	0.376347	0.352244	1.06843	0.285329	0.999939
ACO1	1750.88	-0.0905766	0.0848001	-1.06812	0.285467	0.999939
CA9	1.1022	2.33685	2.18806	1.068	0.28552	0.999939
PRRT3	134.319	0.202603	0.189763	1.06766	0.285672	0.999939
ZNF45	1144.67	0.0984822	0.0922508	1.06755	0.285724	0.999939
B3GALT6	1845.15	-0.0907354	0.0849953	-1.06753	0.28573	0.999939
ARL10	160.499	-0.187722	0.175891	-1.06727	0.285852	0.999939
NTRK1	3.5775	1.25472	1.17572	1.06719	0.285885	0.999939
HSD11B1	1.0975	2.33683	2.19043	1.06684	0.286045	0.999939
SLC35G2	869.279	0.0970801	0.0909981	1.06684	0.286046	0.999939
FOPNL	3797.35	0.0759612	0.0712125	1.06668	0.286115	0.999939
PODXL2	1292.48	-0.103426	0.0970002	-1.06625	0.286311	0.999939
ZBTB8B	100.497	-0.261557	0.245362	-1.066	0.286422	0.999939
TLR5	48.8863	-0.362135	0.339728	-1.06596	0.286443	0.999939
SOX30	9.30882	-0.770515	0.722995	-1.06573	0.286547	0.999939
AJAP1	58.4512	-0.360881	0.338626	-1.06572	0.286549	0.999939
VGLL4	2354.03	-0.0714966	0.0670933	-1.06563	0.286591	0.999939
ZNF724	433.208	0.118871	0.111551	1.06562	0.286597	0.999939
ZNF728	17.2315	0.619245	0.581214	1.06543	0.286679	0.999939
LRRIQ4	6.25205	-0.962355	0.903322	-1.06535	0.286717	0.999939
C19orf25	1510.09	-0.087295	0.0819609	-1.06508	0.286839	0.999939
CCNC	7727.37	0.0676526	0.0635199	1.06506	0.286848	0.999939
SAMD14	64.2279	0.282422	0.265238	1.06479	0.286972	0.999939
PRR20G	4.58494	-1.11468	1.047	-1.06465	0.287035	0.999939
ABTB2	200.754	0.184224	0.17304	1.06463	0.287041	0.999939
ARHGAP17	1126.67	0.0990941	0.093087	1.06453	0.287088	0.999939
JAGN1	913.723	0.101662	0.0955274	1.06421	0.287231	0.999939
PLCD4	132.305	-0.205839	0.193499	-1.06377	0.287434	0.999939
TMEM231	148.03	0.202233	0.190142	1.06359	0.287515	0.999939
HEY2	70.3318	0.299658	0.281749	1.06356	0.287528	0.999939
SCT	70.1519	-0.279859	0.263167	-1.06343	0.287588	0.999939
PGBD1	68.354	-0.282984	0.266162	-1.06321	0.287689	0.999939
AP4M1	896.1	-0.0968157	0.0910786	-1.06299	0.287786	0.999939
RDH12	7.07762	-0.880335	0.828273	-1.06286	0.287848	0.999939
FAM104B	487.624	-0.11282	0.106179	-1.06254	0.28799	0.999939
AGMAT	43.1249	0.346059	0.325748	1.06235	0.288076	0.999939
ACD	1469.11	-0.081222	0.0764582	-1.06231	0.288097	0.999939
CLDN11	306.071	-0.148011	0.139448	-1.06141	0.288503	0.999939
PCDHA11	48.0874	-0.367243	0.346088	-1.06112	0.288633	0.999939
CFAP43	66.806	0.297298	0.280188	1.06107	0.28866	0.999939
SAP30L	2081.23	-0.0904512	0.0852634	-1.06084	0.288761	0.999939
C6orf163	1.02489	-2.33861	2.20484	-1.06067	0.288839	0.999939
HYKK	159.916	-0.189564	0.178733	-1.0606	0.288873	0.999939
ZNF140	814.412	-0.106586	0.100499	-1.06057	0.288887	0.999939
EXOC8	2072.94	0.0833163	0.0785683	1.06043	0.288948	0.999939
PIEZO1	3303.28	-0.11126	0.104971	-1.05991	0.289184	0.999939
NLRP11	5.15393	-1.00832	0.951401	-1.05983	0.289223	0.999939
C20orf96	522.422	-0.123073	0.116145	-1.05965	0.289304	0.999939
ACTL8	2.88072	-1.40659	1.32757	-1.05952	0.289363	0.999939
ZNF616	378.975	0.139182	0.131381	1.05938	0.289426	0.999939
GMNC	44.2497	0.343076	0.323861	1.05933	0.289448	0.999939
FITM1	31.4031	0.434151	0.409841	1.05932	0.289456	0.999939
BCL2L2-PABPN1	23.3566	-0.519189	0.490268	-1.05899	0.289605	0.999939
TSPAN11	44.0447	-0.35116	0.331696	-1.05868	0.289744	0.999939
RTP5	2.18663	1.70209	1.60811	1.05844	0.289856	0.999939
SYT8	3.95508	-1.43842	1.35904	-1.05841	0.289869	0.999939
TRPC5	1.03706	-2.35761	2.22787	-1.05823	0.289948	0.999939
CFAP157	236.457	-0.171754	0.162328	-1.05807	0.290024	0.999939
SMIM4	644.035	0.112437	0.106331	1.05742	0.290318	0.999939
GJA9-MYCBP	1.02019	-2.33238	2.20676	-1.05693	0.290545	0.999939
TM4SF1	2.654	1.57143	1.48695	1.05681	0.290598	0.999939
AC008581.2	1.61752	1.85992	1.76021	1.05664	0.290675	0.999939
TADA1	658.979	0.102618	0.0971891	1.05586	0.291031	0.999939
SNTB1	394.102	0.13925	0.131898	1.05574	0.291087	0.999939
SLC51A	236.329	0.179582	0.170103	1.05573	0.291092	0.999939
LGALS9	2.84743	-1.43454	1.35888	-1.05568	0.291115	0.999939
SPSB1	331.678	0.149125	0.141265	1.05564	0.291131	0.999939
C16orf71	136.203	-0.201824	0.19119	-1.05562	0.291142	0.999939
MAB21L4	17.2501	-0.529808	0.501924	-1.05555	0.291172	0.999939
WTIP	340.184	-0.185583	0.175823	-1.05551	0.291193	0.999939
SMIM24	59.7613	-0.308532	0.292313	-1.05549	0.291203	0.999939
SPDYE3	351.26	0.134266	0.127301	1.05472	0.291555	0.999939
CDK7	2116.14	0.0730692	0.0692855	1.05461	0.291604	0.999939
KCNN2	26.5432	0.488848	0.463608	1.05444	0.29168	0.999939
SLC36A4	4958.8	0.0663021	0.0629094	1.05393	0.291915	0.999939
IFNG	2.82819	-1.42379	1.35152	-1.05347	0.292126	0.999939
SLC22A3	0.916354	3.27163	3.10692	1.05301	0.292335	0.999939
DIABLO	557.104	0.112518	0.106863	1.05292	0.29238	0.999939
GPR83	31.746	0.427874	0.406554	1.05244	0.292597	0.999939
CLIC5	58.7998	0.316511	0.300845	1.05207	0.292766	0.999939
TRAPPC6A	259.297	-0.17339	0.164845	-1.05183	0.292876	0.999939
DAP3	5743.54	0.0640022	0.0608628	1.05158	0.292992	0.999939
DHRS13	258.017	-0.190457	0.181133	-1.05147	0.293041	0.999939
ART5	112.398	-0.224846	0.213841	-1.05146	0.293046	0.999939
ALKBH5	6234.85	0.0627837	0.0597449	1.05086	0.293321	0.999939
NR2E3	42.5524	-0.354079	0.336979	-1.05075	0.293376	0.999939
LRP1	4178.82	-0.0795486	0.0757207	-1.05055	0.293464	0.999939
LCLAT1	1045.09	0.0948082	0.090259	1.0504	0.293534	0.999939
CAV3	4.09143	-1.22518	1.16647	-1.05033	0.293567	0.999939
OSTN	23.087	0.495073	0.471636	1.04969	0.293859	0.999939
FGF12	1023.71	-0.0884364	0.0842529	-1.04965	0.293877	0.999939
ZSWIM7	529.181	-0.129062	0.122989	-1.04938	0.294002	0.999939
CLDN9	101.002	-0.224062	0.213519	-1.04938	0.294005	0.999939
CLUL1	221.172	-0.158711	0.151278	-1.04913	0.294118	0.999939
ZNF705A	0.758883	3.00315	2.86278	1.04903	0.294163	0.999939
CXCL5	0.758883	3.00315	2.86278	1.04903	0.294163	0.999939
ZNF394	966.788	-0.0919184	0.0876297	-1.04894	0.294205	0.999939
SRXN1	2083.53	0.0940642	0.0896964	1.0487	0.294318	0.999939
C10orf67	3.11843	1.34255	1.28062	1.04836	0.294471	0.999939
CDC27	6389.34	0.0696621	0.0664514	1.04832	0.294493	0.999939
LRRC9	11.1338	-0.750778	0.716329	-1.04809	0.294597	0.999939
POLD3	812.755	-0.099292	0.0947748	-1.04766	0.294794	0.999939
IQCD	514.569	0.115664	0.110426	1.04743	0.294899	0.999939
RORC	12.3054	-0.764091	0.72962	-1.04725	0.294987	0.999939
C7orf25	43.41	0.371677	0.354958	1.0471	0.295054	0.999939
COPZ2	17.6372	0.533533	0.509704	1.04675	0.295215	0.999939
TMPRSS6	0.756511	2.99915	2.86546	1.04666	0.295258	0.999939
NRAP	0.756511	2.99915	2.86546	1.04666	0.295258	0.999939
AC233723.1	10.6682	-0.673571	0.643633	-1.04651	0.295324	0.999939
ARMCX6	411.073	0.125906	0.12031	1.04651	0.295325	0.999939
CSAG3	1695.66	0.120766	0.1154	1.0465	0.295331	0.999939
ISYNA1	1450.74	-0.113556	0.108515	-1.04646	0.29535	0.999939
NAV3	192.073	-0.242882	0.2321	-1.04645	0.295351	0.999939
ORAI3	118.957	0.216573	0.206966	1.04642	0.295368	0.999939
PITPNC1	273.689	0.157048	0.150088	1.04637	0.295391	0.999939
ZNF160	875.145	-0.096482	0.0922283	-1.04612	0.295505	0.999939
VWA3B	4.36048	-1.04271	0.996952	-1.0459	0.295607	0.999939
SBDS	3193.45	0.0747177	0.0714683	1.04547	0.295808	0.999939
AL512506.3	1.00566	-2.31341	2.21283	-1.04545	0.295815	0.999939
INSL5	1.00566	-2.31341	2.21283	-1.04545	0.295815	0.999939
C11orf95	409.402	-0.190141	0.181876	-1.04544	0.295819	0.999939
MAP2K1	4355.75	0.0762707	0.0729662	1.04529	0.29589	0.999939
ASTN1	17.7787	0.537777	0.514584	1.04507	0.295989	0.999939
HIBADH	1094.94	0.096996	0.0928297	1.04488	0.296078	0.999939
AFAP1	1252.63	-0.0878484	0.0840919	-1.04467	0.296175	0.999939
TMEM218	546.388	0.120442	0.115316	1.04445	0.296276	0.999939
C2	104.478	0.259897	0.248904	1.04417	0.296409	0.999939
LMTK3	192.321	-0.184793	0.176979	-1.04415	0.296415	0.999939
RNF212B	2.67162	1.46504	1.40318	1.04409	0.296444	0.999939
POU2F2	56.921	0.388991	0.372603	1.04398	0.296494	0.999939
BIRC6	5609.24	0.0655581	0.0628078	1.04379	0.296583	0.999939
PLIN4	181.495	-0.184667	0.176955	-1.04358	0.29668	0.999939
TMEM101	41.0106	-0.368203	0.352893	-1.04338	0.296771	0.999939
TRIP4	1191.26	0.0827954	0.0793585	1.04331	0.296805	0.999939
UNC5C	13.433	-0.685403	0.657329	-1.04271	0.297083	0.999939
TMSB15A	777.506	-0.0955523	0.0916397	-1.0427	0.297089	0.999939
RHBG	4.46463	1.18437	1.1366	1.04203	0.297398	0.999939
RAB11FIP5	1326.24	-0.104404	0.100254	-1.0414	0.297691	0.999939
BROX	4396.1	0.102618	0.0985418	1.04136	0.297707	0.999939
KRT2	0.90212	3.25087	3.12193	1.0413	0.297736	0.999939
FGGY	152.798	-0.19952	0.19161	-1.04128	0.297745	0.999939
SNUPN	505.685	0.168641	0.161962	1.04123	0.297767	0.999939
DNAJC21	2794.75	0.0789212	0.0758083	1.04106	0.297847	0.999939
TSEN54	1886.24	-0.0781761	0.0751056	-1.04088	0.29793	0.999939
FBXO15	14.4295	-0.605261	0.581779	-1.04036	0.298171	0.999939
SMIM29	979.133	0.120658	0.115989	1.04025	0.298224	0.999939
AC011043.1	465.547	-0.141357	0.135931	-1.03992	0.298378	0.999939
AC005520.1	2.21729	1.65348	1.59029	1.03973	0.298464	0.999939
DCAF17	1088.96	0.0857651	0.0824986	1.03959	0.298529	0.999939
COPS2	2909.42	0.0872226	0.0839042	1.03955	0.298549	0.999939
AGA	322.178	0.133863	0.128776	1.0395	0.29857	0.999939
TAPBPL	99.3368	-0.232263	0.2235	-1.03921	0.298707	0.999939
NPAS3	213.94	0.174513	0.168034	1.03856	0.299008	0.999939
RARRES1	9.31825	-0.733331	0.706459	-1.03804	0.299253	0.999939
BORCS5	347.466	-0.157642	0.151878	-1.03795	0.299293	0.999939
RPL28	17910.4	-0.0692562	0.066725	-1.03794	0.2993	0.999939
AHNAK2	820.33	-0.154129	0.148604	-1.03718	0.299653	0.999939
TIGAR	213.271	0.161241	0.155484	1.03703	0.299722	0.999939
RFC3	2485.39	0.0765062	0.0737873	1.03685	0.299807	0.999939
UBOX5	434.765	0.132877	0.128164	1.03677	0.299844	0.999939
GLRA1	2.01042	-1.6698	1.61117	-1.03639	0.300019	0.999939
MRPS14	1252.7	-0.0917815	0.0885678	-1.03629	0.300069	0.999939
NPIPB4	129.764	-0.218816	0.211176	-1.03618	0.300118	0.999939
DES	0.761256	3.00685	2.90213	1.03608	0.300163	0.999939
ISL1	136.465	0.192575	0.185887	1.03598	0.300213	0.999939
TNFRSF4	12.3467	0.668962	0.645743	1.03596	0.300222	0.999939
KDM4C	1071.18	0.0972019	0.0938445	1.03578	0.300307	0.999939
SNRPD3	3354.66	-0.0708215	0.0683822	-1.03567	0.300356	0.999939
VPS50	676.075	0.128562	0.124139	1.03564	0.300372	0.999939
ODF3L2	1.00798	-2.31965	2.23998	-1.03557	0.300404	0.999939
RSPO3	1.00798	-2.31965	2.23998	-1.03557	0.300404	0.999939
PYCR1	2211.5	-0.0804281	0.0776758	-1.03543	0.300466	0.999939
ZSCAN10	7.98007	-0.815	0.787303	-1.03518	0.300585	0.999939
TRIM14	86.6218	-0.248112	0.239764	-1.03482	0.300753	0.999939
KRTAP9-1	2.20043	1.68472	1.62822	1.0347	0.300808	0.999939
PIGW	847.805	-0.110073	0.106388	-1.03463	0.30084	0.999939
TLDC2	5.22509	1.00996	0.976157	1.03463	0.300841	0.999939
RGS7	8.46958	0.787528	0.761283	1.03447	0.300914	0.999939
DOK2	5.06664	-1.25929	1.21751	-1.03431	0.300991	0.999939
CCNB1	15490.3	0.0859931	0.0831504	1.03419	0.301049	0.999939
SYDE1	71.5712	-0.298294	0.288536	-1.03382	0.301221	0.999939
TMBIM6	69376	0.0505139	0.0488672	1.0337	0.301277	0.999939
KCNJ1	33.3209	0.422065	0.408464	1.0333	0.301465	0.999939
TMPRSS11D	1.58942	1.84849	1.7891	1.03319	0.301513	0.999939
BCL3	235.543	0.169675	0.164229	1.03316	0.301529	0.999939
VPS51	638.853	-0.105453	0.102076	-1.03308	0.301565	0.999939
HEY1	43.0315	0.336589	0.325836	1.033	0.301603	0.999939
TTC14	3361.16	0.0690498	0.06686	1.03275	0.30172	0.999939
CNOT10	1852.49	-0.0787199	0.0762365	-1.03257	0.301803	0.999939
ARPC1A	1294.77	0.0809447	0.0784088	1.03234	0.301912	0.999939
CCP110	1886.84	-0.0858105	0.0831841	-1.03157	0.302272	0.999939
LCAT	357.721	-0.135417	0.131296	-1.03139	0.302359	0.999939
THY1	11.4812	0.772339	0.749037	1.03111	0.30249	0.999939
ZNF431	2263.53	-0.0702859	0.0681654	-1.03111	0.302491	0.999939
ARHGAP28	116.756	0.209652	0.203356	1.03096	0.302561	0.999939
NHLH2	5.57046	0.998757	0.968892	1.03082	0.302623	0.999939
XK	113.06	0.248238	0.240872	1.03058	0.302737	0.999939
UCHL3	154.752	-0.185762	0.180273	-1.03045	0.302801	0.999939
TMEM220	53.8378	-0.313165	0.303917	-1.03043	0.302809	0.999939
ACOX2	2.55757	1.49054	1.44728	1.02989	0.303063	0.999939
ZNF654	1468.65	0.0861215	0.0836287	1.02981	0.3031	0.999939
NFIL3	409.544	0.124863	0.121334	1.02909	0.303436	0.999939
ZNF479	0.754139	2.99482	2.91019	1.02908	0.303442	0.999939
PGBD2	448.718	-0.145271	0.141181	-1.02897	0.303493	0.999939
KIRREL2	105.545	-0.222631	0.216406	-1.02876	0.303592	0.999939
C2orf81	28.2771	0.463296	0.450539	1.02831	0.303802	0.999939
BCHE	278.387	-0.153562	0.149356	-1.02816	0.303876	0.999939
FGF1	0.998586	-2.30692	2.24388	-1.0281	0.303905	0.999939
C1orf105	3.38868	1.19514	1.16262	1.02797	0.303964	0.999939
OAZ3	92.4206	0.265567	0.258363	1.02788	0.304005	0.999939
ELN	180.909	-0.25529	0.248377	-1.02783	0.304028	0.999939
LRRC6	43.991	0.329576	0.320681	1.02774	0.304074	0.999939
MLXIP	2619.52	-0.077779	0.0756872	-1.02764	0.304121	0.999939
TRAF3IP1	118.544	-0.223611	0.217641	-1.02743	0.304219	0.999939
SLC16A5	515.452	-0.146531	0.142634	-1.02732	0.30427	0.999939
MRPL38	279.032	0.150169	0.146204	1.02712	0.304364	0.999939
TRIM43	28.1866	0.463088	0.450879	1.02708	0.304384	0.999939
HCFC1R1	295.322	0.172627	0.168076	1.02708	0.304385	0.999939
PNLIPRP1	2.33547	-1.42405	1.38717	-1.02658	0.304617	0.999939
RALYL	20.2904	-0.518291	0.504954	-1.02641	0.304697	0.999939
MATN1	17.5041	-0.549763	0.535698	-1.02625	0.304772	0.999939
LRG1	1.51203	-1.94961	1.89998	-1.02612	0.304834	0.999939
TNK1	899.662	-0.0965237	0.0940898	-1.02587	0.304954	0.999939
MPZL2	673.183	0.115109	0.112237	1.02559	0.305086	0.999939
GAL3ST4	184.311	-0.218933	0.213489	-1.0255	0.305127	0.999939
B9D1	164.475	-0.212837	0.207562	-1.02541	0.305169	0.999939
LYST	562.904	0.106095	0.103467	1.02541	0.305172	0.999939
GXYLT2	28.7826	0.418425	0.408163	1.02514	0.305297	0.999939
ZC3H7B	2994.05	-0.0879739	0.0858178	-1.02512	0.305305	0.999939
ANKRD42	492.468	-0.119226	0.116419	-1.02411	0.305782	0.999939
MT-ND4L	26114.8	0.0900559	0.0879383	1.02408	0.305797	0.999939
CEP44	1421.57	0.076646	0.0748794	1.02359	0.306028	0.999939
BID	456.371	-0.130071	0.127073	-1.02359	0.30603	0.999939
SPICE1	147.089	0.186938	0.182647	1.02349	0.306074	0.999939
IFIT3	70.6987	0.323315	0.315928	1.02338	0.306126	0.999939
TTC6	94.2647	0.240657	0.235167	1.02335	0.306145	0.999939
MRPL40	475.365	-0.140625	0.137419	-1.02333	0.306153	0.999939
CIR1	1179.75	0.0859371	0.0839787	1.02332	0.306157	0.999939
ZDHHC8	332.167	-0.144436	0.141188	-1.023	0.306308	0.999939
TSPAN6	1639.24	-0.0871781	0.0852265	-1.0229	0.306356	0.999939
MSN	10634.2	0.0743999	0.0727494	1.02269	0.306456	0.999939
CFAP73	36.2765	-0.375024	0.366705	-1.02269	0.306457	0.999939
ENC1	84.4206	0.272261	0.266231	1.02265	0.306475	0.999939
DALRD3	992.783	-0.0846154	0.0827445	-1.02261	0.306492	0.999939
IRAK4	2371	0.0991323	0.0969516	1.02249	0.306547	0.999939
P2RY11	420.905	-0.139523	0.136464	-1.02242	0.306584	0.999939
DSCC1	1623.83	-0.0849518	0.0831405	-1.02179	0.306882	0.999939
ZNF629	356.485	-0.152268	0.149069	-1.02146	0.307037	0.999939
DRD1	0.721843	-3.02263	2.95928	-1.02141	0.307062	0.999939
DNAJC30	322.682	0.148223	0.145117	1.0214	0.307066	0.999939
RAET1E	1.63842	-2.10515	2.06108	-1.02139	0.307072	0.999939
WBP11	8064.1	0.0645322	0.0631821	1.02137	0.30708	0.999939
RTEL1-TNFRSF6B	294.613	-0.138354	0.135504	-1.02103	0.307238	0.999939
KLHL35	30.1309	-0.489959	0.479867	-1.02103	0.30724	0.999939
GLRX2	1271.73	0.0799182	0.078298	1.02069	0.3074	0.999939
SLC16A6	45.093	0.337526	0.330848	1.02019	0.30764	0.999939
CXCL3	30.4546	0.474623	0.465254	1.02014	0.307664	0.999939
NOP9	1336.04	-0.0878305	0.0861064	-1.02002	0.307718	0.999939
MGAT3	188.973	-0.173001	0.169612	-1.01998	0.307737	0.999939
OR6B2	1.84583	2.03843	1.99919	1.01963	0.307904	0.999939
MRM3	559.007	0.114196	0.112001	1.0196	0.307917	0.999939
HINFP	1233.33	0.0904635	0.0887514	1.01929	0.308065	0.999939
REXO5	561.455	0.111318	0.109213	1.01928	0.308072	0.999939
PCDHGA2	25.0256	-0.455479	0.446994	-1.01898	0.308211	0.999939
ZFP2	17.9779	0.513629	0.504126	1.01885	0.308275	0.999939
EBF1	4.60678	1.17789	1.15628	1.01869	0.308352	0.999939
GDPD5	260.202	0.18347	0.180149	1.01844	0.308471	0.999939
TMEM140	929.426	-0.0882578	0.0866854	-1.01814	0.308612	0.999939
EPHA6	127.047	0.195202	0.191753	1.01798	0.308685	0.999939
MYO15A	162.034	-0.208483	0.204845	-1.01776	0.30879	0.999939
MED21	2986.83	0.0746853	0.0733849	1.01772	0.308811	0.999939
DYDC2	4.35816	-1.03989	1.02191	-1.01759	0.308871	0.999939
CGB2	5.52646	0.945208	0.928894	1.01756	0.308886	0.999939
ZNF770	2015.96	0.0742039	0.0729268	1.01751	0.30891	0.999939
WWC2	1842.07	0.0717189	0.0704908	1.01742	0.308953	0.999939
ODF4	0.707305	-2.99693	2.94571	-1.01739	0.30897	0.999939
MMP12	0.707305	-2.99693	2.94571	-1.01739	0.30897	0.999939
TCEAL4	2410.52	-0.082218	0.0808396	-1.01705	0.30913	0.999939
SIRT6	1958.89	-0.096933	0.0953188	-1.01693	0.309185	0.999939
PHC2	1958.9	-0.071309	0.0701238	-1.0169	0.3092	0.999939
JAKMIP3	3.84459	1.12154	1.1031	1.01671	0.30929	0.999939
SFTA2	0.717146	-3.01429	2.96512	-1.01658	0.309352	0.999939
AC093525.2	0.717146	-3.01429	2.96512	-1.01658	0.309352	0.999939
SLAIN1	869.335	0.0939933	0.0924607	1.01658	0.309355	0.999939
EIF5	18854.2	0.0652548	0.0641924	1.01655	0.309367	0.999939
EVI5L	1271.52	-0.0919599	0.0904718	-1.01645	0.309416	0.999939
ZNF121	3566.2	0.0652475	0.0642022	1.01628	0.309495	0.999939
SARNP	29.619	-0.39701	0.390735	-1.01606	0.309601	0.999939
EPHB6	214.551	-0.163003	0.160431	-1.01603	0.309616	0.999939
SPEM2	12.4862	-0.638286	0.628251	-1.01597	0.309642	0.999939
SPON1	2418.33	0.125333	0.123367	1.01594	0.309657	0.999939
AIPL1	1.13277	2.38057	2.34322	1.01594	0.309658	0.999939
ABHD15	1145.49	0.0853929	0.0840569	1.01589	0.30968	0.999939
PIGA	806.821	0.0907275	0.0893446	1.01548	0.309878	0.999939
PPARGC1A	138.491	0.199719	0.196721	1.01524	0.309991	0.999939
LEF1	101.283	0.256026	0.252189	1.01522	0.310002	0.999939
CCDC25	1693.42	0.0837361	0.0824851	1.01517	0.310027	0.999939
MBNL1	3948.54	0.0671551	0.0661541	1.01513	0.310043	0.999939
UBA7	89.9566	0.291028	0.286699	1.0151	0.310058	0.999939
MICAL2	754.063	0.129096	0.127185	1.01503	0.310093	0.999939
CYFIP2	1727.31	-0.0841521	0.0829176	-1.01489	0.310159	0.999939
NKD1	487.141	-0.129447	0.12761	-1.01439	0.310397	0.999939
ZNF792	137.715	-0.201653	0.198833	-1.01418	0.310496	0.999939
ADPRH	308.842	0.138673	0.136745	1.0141	0.310536	0.999939
TMEM163	29.2485	-0.435975	0.430041	-1.0138	0.310679	0.999939
TMEM117	384.697	0.135845	0.134	1.01377	0.310693	0.999939
SLX1B	5.59426	1.00197	0.988692	1.01343	0.310855	0.999939
OSCAR	16.1693	-0.597567	0.589726	-1.0133	0.310918	0.999939
DAPP1	131.556	0.241645	0.238482	1.01326	0.310936	0.999939
KLRB1	4.71887	-0.989336	0.97653	-1.01311	0.311006	0.999939
GABBR2	36.6701	-0.373471	0.368657	-1.01306	0.311032	0.999939
CYP7B1	17.1628	-0.542612	0.53566	-1.01298	0.311071	0.999939
MYEOV	91.3578	0.306735	0.302829	1.0129	0.311109	0.999939
SRSF9	5542.57	-0.0683852	0.0675332	-1.01262	0.311244	0.999939
IL4I1	12.8692	-0.654101	0.646202	-1.01222	0.311431	0.999939
HIST1H3C	6.03234	0.939455	0.928217	1.01211	0.311487	0.999939
KDM4D	62.2886	0.2869	0.283481	1.01206	0.31151	0.999939
SDR16C5	8.26924	-0.819735	0.810011	-1.012	0.311536	0.999939
AL135905.2	332.837	0.146513	0.144778	1.01198	0.311547	0.999939
PPFIBP1	2048.57	0.0867772	0.0857855	1.01156	0.311748	0.999939
DMWD	2249.85	-0.0874712	0.0865068	-1.01115	0.311945	0.999939
LAMB4	10.5911	0.655261	0.648286	1.01076	0.312132	0.999939
ULK1	7938.55	-0.0598973	0.0592941	-1.01017	0.312412	0.999939
PLEKHG4B	809.48	-0.124488	0.123257	-1.00999	0.3125	0.999939
DMTF1	1753.51	0.0757757	0.0750445	1.00974	0.312618	0.999939
ZNF865	940.516	-0.0974722	0.0965628	-1.00942	0.312774	0.999939
KAT8	1939.42	-0.0745058	0.0738604	-1.00874	0.313101	0.999939
CHMP6	19.565	0.557379	0.552587	1.00867	0.313133	0.999939
CCDC186	4054.55	0.0675205	0.0669475	1.00856	0.313186	0.999939
ADAMTS5	130.94	-0.352805	0.349857	-1.00843	0.31325	0.999939
CCDC51	801.575	-0.115397	0.114438	-1.00838	0.313273	0.999939
NPIPB6	133.484	-0.232162	0.23026	-1.00826	0.31333	0.999939
ZSCAN16	122.406	-0.20198	0.200373	-1.00802	0.313447	0.999939
GCC2	1808.6	-0.0754288	0.0748388	-1.00788	0.313511	0.999939
SLC9A1	282.5	-0.149859	0.148699	-1.0078	0.313552	0.999939
AS3MT	1.63373	-2.10114	2.08603	-1.00724	0.313817	0.999939
ZSCAN4	0.697911	-2.97997	2.95864	-1.00721	0.313833	0.999939
AC018523.2	0.697911	-2.97997	2.95864	-1.00721	0.313833	0.999939
RPIA	1554.17	-0.0836268	0.0830438	-1.00702	0.313925	0.999939
DMRT1	11.4045	-0.653709	0.649225	-1.00691	0.313979	0.999939
CCDC173	72.5889	0.265815	0.264119	1.00642	0.314212	0.999939
ZNF521	3.60336	-1.20362	1.19604	-1.00634	0.314252	0.999939
ACAA1	1292.85	-0.0798593	0.0793643	-1.00624	0.314301	0.999939
ALKBH2	985.414	0.0898636	0.0893074	1.00623	0.314306	0.999939
CCNA2	5182.92	0.0820217	0.0815286	1.00605	0.314393	0.999939
PDSS2	589.241	0.116558	0.115885	1.00581	0.314507	0.999939
NOP53	9351.44	-0.0695405	0.069139	-1.00581	0.314508	0.999939
LYPLA1	3864.19	0.0608132	0.0604664	1.00573	0.314543	0.999939
UNC119	357.681	-0.14823	0.147466	-1.00518	0.314812	0.999939
PNCK	19.07	0.523066	0.520441	1.00504	0.314876	0.999939
SYTL4	89.9537	-0.241212	0.240021	-1.00496	0.314916	0.999939
SELP	0.8243	-3.2286	3.21284	-1.00491	0.314942	0.999939
ZNF519	599.771	-0.11363	0.113081	-1.00486	0.314964	0.999939
SDC3	1962.67	-0.107721	0.107258	-1.00431	0.315229	0.999939
AC008758.6	7.51334	-0.81064	0.80734	-1.00409	0.315337	0.999939
TOPORS	2199.61	0.0861808	0.0858659	1.00367	0.315539	0.999939
PLIN5	24.3327	0.446073	0.444475	1.00359	0.315574	0.999939
C17orf75	142.807	-0.190321	0.189699	-1.00328	0.315725	0.999939
AKR1B10	24.152	0.539507	0.537748	1.00327	0.315729	0.999939
PRRC2C	7313.82	0.0713505	0.071119	1.00326	0.315738	0.999939
LNPK	2910.24	0.0824009	0.0821704	1.0028	0.315955	0.999939
UBE2D2	5479.01	0.0573788	0.0572222	1.00274	0.315988	0.999939
VILL	56.7976	0.28767	0.286896	1.0027	0.316008	0.999939
PRICKLE3	426.419	-0.115008	0.114724	-1.00247	0.316114	0.999939
KCNE1	5.16704	0.979545	0.977166	1.00243	0.316134	0.999939
ST6GALNAC4	304.895	-0.175674	0.175258	-1.00237	0.316163	0.999939
ZNF496	918.212	-0.0846234	0.084429	-1.0023	0.316198	0.999939
CUL7	879.765	-0.112287	0.112029	-1.0023	0.316198	0.999939
DISP1	190.146	0.160654	0.160289	1.00228	0.316211	0.999939
SIX4	1630.46	0.0828275	0.082672	1.00188	0.316402	0.999939
PHYHIPL	75.8376	0.255433	0.25497	1.00181	0.316433	0.999939
AASS	1839.95	0.10784	0.107651	1.00176	0.316461	0.999939
N6AMT1	689.937	0.0994436	0.099328	1.00116	0.316748	0.999939
GCOM1	56.0605	-0.292825	0.292496	-1.00113	0.316766	0.999939
CCDC112	807.045	-0.0953693	0.0952714	-1.00103	0.316814	0.999939
CYB561D2	1455.96	0.0795474	0.0794876	1.00075	0.316946	0.999939
PKHD1	4.30071	1.11243	1.11168	1.00068	0.316981	0.999939
SULT1C3	2.30344	1.84096	1.83973	1.00067	0.316988	0.999939
FARP1	1463.58	-0.108178	0.10811	-1.00063	0.317007	0.999939
C15orf62	181.984	-0.163563	0.163498	-1.0004	0.317116	0.999939
PLEKHB2	9100.54	0.0667004	0.0666761	1.00036	0.317134	0.999939
KCNA5	2.78086	1.57439	1.57393	1.00029	0.31717	0.999939
ADH6	4.87413	1.04894	1.04883	1.0001	0.31726	0.999939
POPDC2	23.7742	0.448127	0.448151	0.999947	0.317336	0.999939
STRC	24.1237	-0.44214	0.442225	-0.999806	0.317404	0.999939
MSX1	15097.9	-0.0827867	0.0828079	-0.999744	0.317434	0.999939
TMEM160	1266.65	-0.102636	0.102663	-0.999742	0.317435	0.999939
EMP3	100.258	0.223035	0.223211	0.999211	0.317692	0.999939
HAS1	7.06921	1.18151	1.183	0.998748	0.317917	0.999939
ANKRD17	5365.74	0.0637255	0.0638566	0.997946	0.318305	0.999939
MUM1	1463.13	-0.0994329	0.099661	-0.997712	0.318419	0.999939
KRTAP9-4	5.20308	1.02534	1.02772	0.997685	0.318432	0.999939
PACS2	3712.49	-0.0600523	0.0601982	-0.997577	0.318485	0.999939
AKAP5	514.182	0.13307	0.133429	0.997313	0.318612	0.999939
ACTR3C	32.4303	0.374886	0.375915	0.997262	0.318637	0.999939
SCO2	24.0284	0.444615	0.445844	0.997243	0.318646	0.999939
TP53TG3	160.845	-0.177719	0.178324	-0.996607	0.318955	0.999939
TRUB1	949.74	-0.0983592	0.0986996	-0.996552	0.318982	0.999939
IFITM1	172.232	-0.183543	0.18418	-0.996542	0.318987	0.999939
ABCA1	28.4485	-0.449251	0.450824	-0.996511	0.319002	0.999939
C4orf54	462.429	0.150367	0.150936	0.996228	0.319139	0.999939
VWA2	38.0521	-0.389891	0.391506	-0.995877	0.31931	0.999939
HMG20B	3485.13	-0.0888069	0.08921	-0.995482	0.319502	0.999939
TTC19	1946.8	-0.0709788	0.0713286	-0.995096	0.31969	0.999939
IFRD1	7108.37	0.0608168	0.0611179	0.995074	0.3197	0.999939
TMEM110-MUSTN1	20.4953	0.46696	0.469287	0.995041	0.319716	0.999939
ARID3A	2418.06	-0.0769326	0.0773164	-0.995036	0.319719	0.999939
MYCL	433.492	0.123167	0.123791	0.99496	0.319756	0.999939
KIAA0895L	774.126	-0.103368	0.103897	-0.994904	0.319783	0.999939
PILRA	101.453	-0.27056	0.271995	-0.994726	0.319869	0.999939
STARD3NL	2207.31	0.0742379	0.0746337	0.994696	0.319884	0.999939
STXBP5L	491.856	0.122549	0.123202	0.994696	0.319884	0.999939
ALG12	732.558	-0.10175	0.102308	-0.994546	0.319957	0.999939
TMEM256	270.032	0.137824	0.138649	0.994051	0.320198	0.999939
ESRRB	516.374	-0.187856	0.188992	-0.993989	0.320228	0.999939
LEKR1	31.8613	-0.393801	0.396217	-0.993901	0.320271	0.999939
PM20D1	0.631934	2.73199	2.74962	0.993587	0.320424	0.999939
B4GALT2	875.522	-0.0969691	0.0975954	-0.993582	0.320426	0.999939
PLD2	1640.1	-0.0820925	0.0826432	-0.993336	0.320546	0.999939
ULK4	142.418	-0.188579	0.189891	-0.993092	0.320665	0.999939
NOP14	2723.88	-0.0663083	0.0667697	-0.99309	0.320666	0.999939
IFT74	581.067	-0.101507	0.102213	-0.99309	0.320666	0.999939
NT5E	20.7069	-0.469587	0.473018	-0.992748	0.320833	0.999939
NUDT9	1110.49	0.11267	0.113497	0.992717	0.320848	0.999939
DUSP28	264.99	-0.1463	0.14743	-0.992337	0.321033	0.999939
VPS37D	180.443	-0.173978	0.175366	-0.992087	0.321155	0.999939
ERCC6	2222.59	0.0752289	0.0758332	0.992031	0.321182	0.999939
MAP3K13	1917.17	0.0725414	0.0731399	0.991817	0.321287	0.999939
UCN	31.8834	-0.377872	0.381009	-0.991768	0.321311	0.999939
ASB17	0.692768	-2.97101	2.99658	-0.991467	0.321458	0.999939
ZNF883	0.692768	-2.97101	2.99658	-0.991467	0.321458	0.999939
CASR	0.692768	-2.97101	2.99658	-0.991467	0.321458	0.999939
MCF2L2	30.5906	-0.406225	0.409786	-0.991308	0.321535	0.999939
TLR2	639.966	-0.114469	0.115502	-0.991054	0.321659	0.999939
MINDY1	127.69	-0.228741	0.230823	-0.990979	0.321696	0.999939
APBB1	707.652	-0.0996709	0.100613	-0.990632	0.321865	0.999939
CAAP1	1671.18	0.0833788	0.0842266	0.989934	0.322206	0.999939
EPOP	556.214	-0.107044	0.108147	-0.989805	0.322269	0.999939
SIPA1L3	3063.95	-0.0683628	0.0690712	-0.989745	0.322299	0.999939
MANEA	1177.79	0.0861954	0.0871042	0.989567	0.322386	0.999939
MGAT2	306.275	-0.128148	0.12952	-0.98941	0.322463	0.999939
PRR15L	100.566	-0.217781	0.220152	-0.989229	0.322551	0.999939
LRRIQ1	48.6691	0.330008	0.333691	0.988963	0.322681	0.999939
CTSW	52.7818	-0.300889	0.304255	-0.988937	0.322694	0.999939
DUSP19	327.071	0.184983	0.187065	0.988872	0.322726	0.999939
SLC6A20	358.617	0.124799	0.126214	0.988789	0.322766	0.999939
TMEM204	59.1768	-0.299194	0.302853	-0.987918	0.323193	0.999939
SMNDC1	2800.39	0.0676037	0.0684318	0.987898	0.323202	0.999939
MUC20	84.1095	-0.251603	0.254735	-0.987705	0.323297	0.999939
DLX4	80.1961	0.264121	0.267495	0.987383	0.323455	0.999939
FAM174B	380.894	0.117999	0.119527	0.98721	0.32354	0.999939
[truncated: 16,042 more rows]

## Sheet: Table_2C
RL95-2 10 nM DHT vs control
Gene	baseMean	log2FoldChange	lfcSE	stat	pvalue	padj
CDK2AP1	3426.41	0.277747	0.0688311	4.03519	5.46e-05	0.911877
RGPD5	61.0391	-1.19243	0.324195	-3.67813	0.00023495	0.999939
PTMS	16033.8	0.164135	0.0455776	3.60122	0.00031673	0.999939
MAZ	2239.32	0.286762	0.0812632	3.52881	0.000417439	0.999939
ARL17B	68.5721	1.18035	0.35401	3.33423	0.000855371	0.999939
EBPL	2572.43	0.277558	0.0849258	3.26824	0.00108217	0.999939
ATP6V1F	2155.4	0.178153	0.0561367	3.17356	0.00150581	0.999939
CBSL	31.1812	-1.71539	0.553722	-3.09792	0.00194884	0.999939
DDT	4.17669	-4.54583	1.48452	-3.06215	0.00219755	0.999939
DCXR	2008.06	0.196383	0.0654545	3.0003	0.00269718	0.999939
ATP2B3	2.74785	4.84241	1.6289	2.9728	0.00295092	0.999939
TMUB1	2144.62	0.163344	0.0553045	2.95353	0.00314162	0.999939
ZC3H8	467.123	-0.316561	0.107368	-2.94839	0.00319438	0.999939
LYRM7	794.133	-0.250495	0.0850631	-2.94482	0.00323147	0.999939
NRARP	1732.66	0.233378	0.0805173	2.89848	0.00374977	0.999939
GOLGA8A	1680.67	-0.231966	0.0806845	-2.87497	0.00404066	0.999939
ANKRD36C	192.296	-0.471903	0.164381	-2.87079	0.00409452	0.999939
JUND	5579.07	0.136888	0.0477943	2.8641	0.00418193	0.999939
SYCE1L	4.95562	3.72628	1.30261	2.86062	0.00422816	0.999939
SCAND1	1343.45	0.192382	0.068283	2.81742	0.00484114	0.999939
TMEM238	1423.22	0.253875	0.0903428	2.81013	0.00495218	0.999939
ZNF638	4156.48	-0.144622	0.0514935	-2.80855	0.00497649	0.999939
SLC2A4RG	4900.24	0.133663	0.0476498	2.80512	0.00502984	0.999939
RGPD2	204.597	-0.478458	0.170625	-2.80414	0.00504504	0.999939
ZNF841	467.594	-0.277898	0.100303	-2.77058	0.00559564	0.999939
HOXA5	249.866	0.405573	0.146404	2.77023	0.00560174	0.999939
NFKBIE	926.843	0.207421	0.0760961	2.72577	0.00641509	0.999939
NFAT5	3262.62	-0.199352	0.073915	-2.69705	0.00699568	0.999939
ANGPT2	16.8108	-1.49255	0.557754	-2.67599	0.00745086	0.999939
CLDN5	21.0918	-1.3606	0.516962	-2.63192	0.00849029	0.999939
ZNF484	189.676	-0.411056	0.156687	-2.62342	0.0087051	0.999939
ANKRD36B	155.463	-0.481301	0.185134	-2.59975	0.00932922	0.999939
SLC5A3	1973.36	-0.170952	0.0659227	-2.59322	0.00950828	0.999939
CTXN1	1531.19	0.170378	0.0659232	2.58449	0.00975245	0.999939
DGKH	2535.72	-0.18951	0.0738954	-2.56457	0.0103305	0.999939
BDP1	1930.55	-0.169643	0.0663448	-2.55699	0.0105583	0.999939
COX8A	3556.85	0.137908	0.0540219	2.55282	0.0106855	0.999939
CSGALNACT1	198.585	0.387097	0.152056	2.54576	0.010904	0.999939
ABHD17A	4076.63	0.143448	0.0564357	2.54179	0.0110287	0.999939
CITED4	3143.92	0.136477	0.0538372	2.53499	0.0112451	0.999939
NKTR	2162.07	-0.17409	0.0687275	-2.53304	0.0113078	0.999939
ECM2	3.85405	-3.51276	1.38775	-2.53125	0.0113655	0.999939
CHCHD10	2293.59	0.140374	0.0558851	2.51184	0.0120104	0.999939
DNAH14	726.07	-0.241554	0.0973246	-2.48194	0.013067	0.999939
EGFL8	58.75	-0.672873	0.271398	-2.47928	0.0131647	0.999939
MATR3	259.553	-0.405664	0.16368	-2.4784	0.0131974	0.999939
GRINA	12415.3	0.104752	0.0422943	2.47675	0.0132584	0.999939
HRCT1	25.7656	1.01233	0.410487	2.46617	0.0136568	0.999939
NTNG2	94.6312	0.525519	0.216144	2.43133	0.0150433	0.999939
GOLGA8R	21.5952	1.09082	0.448994	2.42947	0.0151211	0.999939
NHLRC2	1723.99	-0.161365	0.0665027	-2.42645	0.0152475	0.999939
ADCY5	1.9326	4.33569	1.78873	2.4239	0.015355	0.999939
TM7SF2	1978.22	0.168155	0.0693826	2.42359	0.0153681	0.999939
UBL7	1229.7	0.16761	0.0693931	2.41537	0.0157191	0.999939
MCHR1	1.89353	4.31167	1.79454	2.40266	0.0162762	0.999939
FAM76B	500.069	-0.241553	0.100545	-2.40243	0.0162868	0.999939
TRIM28	12017.3	0.124601	0.0518975	2.40091	0.0163545	0.999939
ITGA11	8.01155	-1.83998	0.768521	-2.39418	0.0166575	0.999939
FDXR	1285.72	0.176139	0.0736143	2.39273	0.0167237	0.999939
PRKACA	2418.91	0.186098	0.0779488	2.38744	0.0169663	0.999939
UGT1A3	6.97649	-2.1147	0.888373	-2.38042	0.017293	0.999939
CDHR1	4.72443	-2.64878	1.11475	-2.37611	0.0174963	0.999939
SOWAHD	103.918	0.544057	0.229423	2.37142	0.0177199	0.999939
MYL9	1920.98	0.168428	0.0710786	2.3696	0.0178074	0.999939
BOLA2B	40.5234	-0.870667	0.367552	-2.36882	0.0178448	0.999939
RALGPS1	471.379	-0.238701	0.101327	-2.35574	0.0184856	0.999939
ALYREF	4008.32	0.132231	0.056171	2.35408	0.0185687	0.999939
AGAP9	314.713	-0.346476	0.147322	-2.35182	0.0186817	0.999939
EMC10	4358.38	0.11006	0.0469146	2.34596	0.018978	0.999939
HEATR9	4.16037	-2.98046	1.27105	-2.34488	0.0190334	0.999939
WASHC4	1382.09	-0.153556	0.065504	-2.34422	0.0190668	0.999939
CDCA5	2457.61	0.132278	0.0566249	2.33604	0.0194892	0.999939
FAM25C	131.27	0.474069	0.203048	2.33477	0.0195555	0.999939
TSPO	8303.44	0.0936718	0.0401224	2.33465	0.0195616	0.999939
MAMDC4	356.017	-0.281791	0.121191	-2.32518	0.0200626	0.999939
PTAR1	3261.46	-0.120729	0.0519921	-2.32206	0.0202299	0.999939
KCNS2	1.8123	-4.34637	1.87271	-2.3209	0.0202922	0.999939
RBM42	3155.85	0.138684	0.0598256	2.31815	0.0204414	0.999939
GPR27	1015.8	0.169315	0.0731487	2.31466	0.0206314	0.999939
CCZ1B	903.18	-0.221322	0.0960201	-2.30495	0.0211692	0.999939
FOLR3	8.21441	1.78154	0.774116	2.30139	0.0213697	0.999939
VRK2	812.531	-0.183315	0.0796911	-2.30033	0.0214298	0.999939
MAP3K3	1510.3	0.162846	0.0710951	2.29054	0.0219898	0.999939
MICAL3	2647.26	-0.131687	0.0576046	-2.28604	0.0222517	0.999939
EGR1	364.9	0.263991	0.115567	2.28432	0.022353	0.999939
FEZ1	6.79705	1.95776	0.858546	2.28032	0.0225889	0.999939
GAS1	2831.63	0.141735	0.062158	2.28024	0.0225934	0.999939
EP400	3167.07	-0.147278	0.0645921	-2.28012	0.0226004	0.999939
SLC13A4	81.4035	-0.538172	0.236107	-2.27935	0.022646	0.999939
RNF207	3657.13	-0.160358	0.0705463	-2.27309	0.0230206	0.999939
GXYLT1	974.683	-0.172676	0.0760031	-2.27196	0.0230887	0.999939
PCDHGB6	13.5413	-1.32954	0.585208	-2.27191	0.023092	0.999939
ZNF280D	747.226	-0.20495	0.0904394	-2.26616	0.0234418	0.999939
ZNF610	210.823	-0.352498	0.155811	-2.26235	0.023676	0.999939
KMT2C	2868.45	-0.132179	0.0585252	-2.25849	0.0239152	0.999939
TCTEX1D2	95.6929	0.478387	0.211994	2.2566	0.0240331	0.999939
ZDBF2	506.771	-0.237509	0.105258	-2.25646	0.0240421	0.999939
GOLGA8Q	33.3907	-0.883514	0.391816	-2.25492	0.0241382	0.999939
SNRPA1	2043.63	-0.128806	0.0571506	-2.25379	0.0242092	0.999939
FAAP20	1745.25	0.148918	0.0661197	2.25225	0.0243063	0.999939
PSD3	267.499	-0.289574	0.128664	-2.25062	0.0244099	0.999939
MYL6	17550.7	0.113428	0.0504618	2.2478	0.0245891	0.999939
SYNE2	4575.34	-0.174602	0.0777575	-2.24546	0.0247385	0.999939
TMC2	4.26494	2.79141	1.24461	2.2428	0.0249099	0.999939
ZNF850	230.779	-0.315344	0.141255	-2.23243	0.0255862	0.999939
TECR	7554.4	0.0966904	0.0434253	2.22659	0.0259745	0.999939
ORC5	693.011	-0.207504	0.0937022	-2.2145	0.0267943	0.999939
COPE	2847.85	0.117914	0.0535394	2.20239	0.0276381	0.999939
ZC3H6	969.168	-0.163722	0.0745079	-2.19738	0.027993	0.999939
AGO3	1243.57	-0.15115	0.0688673	-2.1948	0.0281781	0.999939
AQP5	2.5641	3.70673	1.6894	2.19411	0.0282274	0.999939
FAM171A2	528.578	0.25278	0.11523	2.1937	0.0282567	0.999939
ZMYM2	3184.33	-0.115663	0.0527283	-2.19356	0.0282671	0.999939
KCNJ6	11.2381	1.54101	0.70299	2.19208	0.0283738	0.999939
GFER	1197.45	0.15132	0.0693164	2.18304	0.029033	0.999939
UROC1	10.4331	-1.44335	0.662114	-2.17992	0.0292637	0.999939
HYAL2	1428.05	0.146252	0.067091	2.17991	0.0292641	0.999939
KRT7	37878.4	0.0849916	0.0390971	2.17386	0.0297157	0.999939
RNF7	2042.33	0.123517	0.056845	2.17287	0.0297902	0.999939
MMP9	1.6305	4.08712	1.8879	2.1649	0.0303955	0.999939
SH3D19	2138.08	-0.126256	0.0584068	-2.16166	0.0306442	0.999939
ECHDC2	3269.99	-0.120707	0.0558632	-2.16077	0.0307133	0.999939
MIER1	2435.15	-0.138243	0.0640255	-2.15918	0.0308362	0.999939
POU5F2	4.7592	-2.36904	1.09743	-2.15872	0.0308721	0.999939
POLR2L	2215.39	0.128754	0.0596498	2.1585	0.0308891	0.999939
LMNA	16218.3	0.0923865	0.0428938	2.15385	0.0312523	0.999939
ATP5ME	1208.15	0.193623	0.0899587	2.15235	0.0313698	0.999939
CNIH2	30.3986	-0.902071	0.419792	-2.14885	0.0316463	0.999939
ZNF358	626.034	0.189313	0.0883055	2.14384	0.0320453	0.999939
WDFY3	2551.22	-0.120727	0.0565152	-2.13619	0.0326638	0.999939
HPR	2.27743	-3.60085	1.68605	-2.13567	0.0327062	0.999939
KRR1	1550.68	-0.133303	0.0625044	-2.13269	0.03295	0.999939
FAN1	1155.88	-0.150152	0.0705033	-2.12972	0.0331945	0.999939
LZTS1	217.883	0.308764	0.145056	2.12859	0.0332883	0.999939
SERHL2	119.882	-0.409228	0.192317	-2.12789	0.0333465	0.999939
DMAP1	823.809	0.177086	0.0834314	2.12253	0.0337931	0.999939
PCDHGB1	65.9632	0.554086	0.261055	2.12249	0.033797	0.999939
PNISR	2597.89	-0.126914	0.0598524	-2.12044	0.0339687	0.999939
SNRPB	5018.2	0.101566	0.0479914	2.11633	0.0343168	0.999939
NUFIP2	6935.7	-0.107512	0.0509328	-2.11086	0.0347841	0.999939
VN1R1	5.6439	-2.18949	1.03897	-2.10736	0.0350864	0.999939
ZNF425	204.543	0.309642	0.147204	2.10349	0.035423	0.999939
EPB41	1762.52	-0.132065	0.0628623	-2.10086	0.0356532	0.999939
CDKN2A	6731.67	0.122057	0.0581377	2.09944	0.0357782	0.999939
DTX2	364.184	0.240097	0.114431	2.09818	0.0358888	0.999939
CALB1	4.14184	-2.45708	1.17163	-2.09716	0.0359798	0.999939
NKX3-2	333.618	0.248331	0.118433	2.09681	0.0360106	0.999939
TIMP1	3214.21	0.115058	0.0548894	2.09618	0.0360662	0.999939
CRMP1	384.165	-0.253809	0.121086	-2.0961	0.0360738	0.999939
N4BP2L2	3483.46	-0.113661	0.0542785	-2.09404	0.0362561	0.999939
FEM1A	183.901	0.342498	0.164045	2.08783	0.0368129	0.999939
FAXDC2	24.3865	-0.959557	0.459616	-2.08774	0.0368217	0.999939
LPP	4778.13	-0.123149	0.0590104	-2.08691	0.0368965	0.999939
NDUFB2	2035.16	0.130877	0.0627704	2.08501	0.0370686	0.999939
DST	5919.75	-0.116101	0.0557371	-2.08301	0.0372502	0.999939
GJA9-MYCBP	4.25555	2.37278	1.13931	2.08265	0.0372835	0.999939
TMEM129	3876.95	0.109517	0.0526423	2.0804	0.0374889	0.999939
CD81	8042.44	0.104016	0.0501005	2.07614	0.0378806	0.999939
ATXN3	649.42	-0.198255	0.0957153	-2.07129	0.0383313	0.999939
THY1	1.66647	-4.24593	2.05117	-2.07	0.0384524	0.999939
C16orf91	523.339	0.205714	0.0994347	2.06883	0.038562	0.999939
ZNF91	1089.94	-0.183324	0.0886735	-2.06741	0.0386957	0.999939
UBL5	3427.69	0.106928	0.0517358	2.0668	0.0387526	0.999939
CTSA	4017.75	0.102714	0.0497084	2.06632	0.0387982	0.999939
HCFC2	480.479	-0.211856	0.102542	-2.06605	0.0388237	0.999939
NCBP2	3088.94	0.102886	0.0498919	2.06217	0.0391915	0.999939
2024-09-12	3.04497	-3.14449	1.52751	-2.05858	0.039535	0.999939
GPRC5D	17.7534	-1.10322	0.53616	-2.05763	0.0396256	0.999939
PPP2R1A	14180.4	0.0974908	0.0473813	2.05758	0.0396306	0.999939
TUT4	2231.47	-0.119926	0.0582952	-2.05722	0.0396655	0.999939
C11orf52	2.17886	-3.54647	1.72462	-2.05637	0.0397465	0.999939
DSG1	2.95522	-3.01822	1.46881	-2.05487	0.0398914	0.999939
AGO2	3292.71	-0.123007	0.0599178	-2.05293	0.040079	0.999939
DGCR2	5846.78	0.113035	0.0550713	2.05253	0.0401184	0.999939
SOCS7	2201.75	-0.122068	0.0595105	-2.0512	0.0402477	0.999939
FOXD1	1339.16	0.170521	0.0831499	2.05077	0.0402897	0.999939
URM1	1663.39	0.126507	0.0616891	2.05071	0.0402948	0.999939
ACAP1	397.044	-0.30319	0.147873	-2.05034	0.040331	0.999939
VPS51	3461.56	0.115354	0.0562904	2.04926	0.0404365	0.999939
NUCB1	6222.87	0.102128	0.0498574	2.0484	0.040521	0.999939
IGSF8	2502.56	0.127819	0.0624425	2.04698	0.0406598	0.999939
ANAPC11	2421	0.122554	0.0599208	2.04527	0.0408285	0.999939
CCDC146	211.683	-0.313361	0.153235	-2.04497	0.0408583	0.999939
TPGS2	2876.97	0.111476	0.0545409	2.04389	0.040964	0.999939
ZNF141	435.507	-0.217937	0.106666	-2.04317	0.0410356	0.999939
TRIM17	222.602	-0.349835	0.171395	-2.04111	0.0412403	0.999939
RNASE2	1.54518	-4.10205	2.01142	-2.03938	0.0414118	0.999939
NUDT16L1	949.648	0.163666	0.080464	2.03403	0.0419489	0.999939
UQCR11	868.096	0.173174	0.0851459	2.03385	0.0419665	0.999939
TGFB1	59.0662	-0.542618	0.266955	-2.03262	0.0420908	0.999939
LARGE1	724.35	0.213874	0.105302	2.03107	0.0422483	0.999939
GNB2	8627.28	0.097196	0.0479092	2.02875	0.0424833	0.999939
OGT	7542.12	-0.114092	0.0562655	-2.02774	0.0425863	0.999939
FLOT2	4688.67	0.116762	0.0576067	2.02688	0.0426747	0.999939
C4orf48	1007.64	0.150447	0.074331	2.02402	0.0429681	0.999939
MRPL23	1060.18	0.17755	0.0877691	2.02292	0.043081	0.999939
CTBP1	4679.87	0.0963128	0.0476562	2.02099	0.0432808	0.999939
OR2A7	78.9936	0.480528	0.2379	2.01987	0.0433965	0.999939
PFN1	19900.4	0.104145	0.0516548	2.01618	0.0437813	0.999939
COA3	1428.71	0.130842	0.064999	2.01298	0.0441164	0.999939
RBM39	9235.51	-0.0940785	0.0467812	-2.01103	0.0443218	0.999939
TEKT5	4.64074	2.15415	1.07358	2.00651	0.0448016	0.999939
TNIP1	20977.8	0.0853745	0.0425694	2.00554	0.0449057	0.999939
DGCR6L	1501.33	0.157331	0.0784529	2.00542	0.0449183	0.999939
PCLAF	646.399	0.181278	0.0904689	2.00377	0.0450952	0.999939
KRT8	182650	0.0778317	0.0388437	2.00372	0.0451003	0.999939
NACC1	4896.54	0.0932414	0.0465343	2.00371	0.0451007	0.999939
FAM107A	1.48085	3.94615	1.97177	2.00132	0.0453581	0.999939
RABGGTB	1581.55	-0.139423	0.0697193	-1.99978	0.0455239	0.999939
PRIM2	822.91	-0.163836	0.0819502	-1.99922	0.0455849	0.999939
CNGA4	1.41545	-3.99623	2.00004	-1.99807	0.045709	0.999939
PPDPF	5121.56	0.111406	0.0557708	1.99757	0.0457628	0.999939
OXER1	2.11545	-3.53063	1.76788	-1.9971	0.0458148	0.999939
MSH5	250.704	-0.301546	0.151011	-1.99685	0.0458418	0.999939
SMYD5	2463.03	0.112384	0.0563502	1.99438	0.0461104	0.999939
CLK4	918.88	-0.156872	0.078671	-1.99402	0.0461497	0.999939
OTUB2	106.553	0.414389	0.207885	1.99335	0.046223	0.999939
ABHD14B	2856.5	0.108282	0.0543287	1.9931	0.0462507	0.999939
SLC4A7	3913.84	-0.11101	0.0556978	-1.99307	0.0462534	0.999939
CD2BP2	2894.22	0.10624	0.0533186	1.99255	0.0463109	0.999939
CHURC1	1397.58	-0.135884	0.0682928	-1.98972	0.0466217	0.999939
ZNF431	923.636	-0.176385	0.0886579	-1.9895	0.0466463	0.999939
AC244197.3	58.2295	-0.595424	0.299463	-1.98831	0.0467777	0.999939
KMT2A	3859.7	-0.119176	0.0600235	-1.98548	0.0470907	0.999939
POU3F3	1.36819	-3.95652	1.99495	-1.98327	0.0473374	0.999939
GORAB	329.202	0.23172	0.116848	1.98309	0.0473572	0.999939
BMP8A	14.6615	-1.15134	0.581165	-1.9811	0.0475806	0.999939
C16orf90	4.42129	-2.16928	1.0954	-1.98036	0.0476632	0.999939
MROH7	30.045	-0.778798	0.393533	-1.97899	0.0478171	0.999939
USF3	857.284	-0.16921	0.0855104	-1.97883	0.0478356	0.999939
RHOXF2	3.39041	-3.15581	1.59699	-1.9761	0.0481439	0.999939
KANTR	304.962	-0.260846	0.132203	-1.97307	0.0484876	0.999939
SOWAHC	592.369	-0.185502	0.0940343	-1.97271	0.0485287	0.999939
NFATC4	1756.37	0.12379	0.0627964	1.97129	0.0486908	0.999939
SLC25A16	528.744	-0.204885	0.103973	-1.97056	0.0487746	0.999939
AURKB	2422.46	0.112115	0.0569226	1.96961	0.0488834	0.999939
PXMP4	3025.77	0.105781	0.0537996	1.9662	0.0492759	0.999939
PERM1	91.3568	-0.431656	0.219714	-1.96463	0.0494573	0.999939
PPP1CA	5047.65	0.121737	0.0620205	1.96285	0.0496637	0.999939
ATRX	3305.27	-0.0993853	0.0506881	-1.96072	0.0499114	0.999939
MARVELD1	4942.77	0.10184	0.0519459	1.96049	0.0499384	0.999939
MPP3	543.554	-0.182664	0.0932009	-1.95989	0.0500085	0.999939
ECH1	4852.2	0.106752	0.0545202	1.95802	0.0502275	0.999939
SPATA25	21.429	-0.927491	0.473758	-1.95773	0.0502615	0.999939
AC007325.4	130.408	1.00861	0.515537	1.95643	0.0504144	0.999939
CLASP2	1655.11	-0.124102	0.0634428	-1.95613	0.0504499	0.999939
CRH	12.8646	1.18692	0.606945	1.95557	0.0505163	0.999939
SLC26A2	10232.5	-0.0988232	0.0505482	-1.95503	0.0505797	0.999939
ARHGAP11B	3.77074	-2.35593	1.20545	-1.9544	0.0506539	0.999939
JMJD4	565.691	0.200842	0.102801	1.9537	0.0507365	0.999939
LRRC37A3	277.824	-0.273144	0.139815	-1.95361	0.0507479	0.999939
HSPA13	1946.12	-0.149641	0.0766014	-1.9535	0.0507606	0.999939
PRODH	92.188	1.7144	0.877919	1.9528	0.0508435	0.999939
DAP	2841.99	0.110901	0.0568175	1.95187	0.0509532	0.999939
PDZK1IP1	629.637	0.18698	0.0957955	1.95187	0.0509541	0.999939
TUBB4B	12203.6	0.0941762	0.0482729	1.95091	0.0510673	0.999939
NCBP3	2440.95	-0.110385	0.0565938	-1.95047	0.0511198	0.999939
ASPM	8886.52	-0.0883188	0.0453472	-1.94761	0.0514611	0.999939
MZT2A	5056.22	0.10441	0.0536153	1.9474	0.0514873	0.999939
KLHL8	698.63	-0.164523	0.0845403	-1.94608	0.0516447	0.999939
ETNK2	25.9697	0.809718	0.416136	1.9458	0.0516785	0.999939
UVRAG	533.187	-0.184316	0.0948168	-1.94392	0.0519048	0.999939
IMP3	905.017	0.151351	0.07791	1.94264	0.0520596	0.999939
UPRT	242.869	0.262731	0.135254	1.9425	0.0520769	0.999939
NBEAL1	612.135	-0.184666	0.0951872	-1.94003	0.0523766	0.999939
HPCAL1	1364.45	0.138997	0.0716516	1.93991	0.0523911	0.999939
CACNA2D3	2.12072	-3.53427	1.82198	-1.9398	0.0524042	0.999939
ROMO1	2665.73	0.11817	0.0609375	1.93921	0.0524761	0.999939
ANKRD36	287.192	-0.297724	0.153598	-1.93834	0.0525821	0.999939
LFNG	844.477	0.175686	0.0906474	1.93813	0.0526076	0.999939
ANKK1	18.5465	-0.960345	0.495822	-1.93688	0.0527606	0.999939
CLSTN3	499.478	-0.216739	0.111902	-1.93686	0.052762	0.999939
AURKAIP1	3388.05	0.115475	0.0596694	1.93524	0.0529609	0.999939
ZNF770	1885.55	-0.116816	0.0603769	-1.93478	0.0530174	0.999939
CD276	5943.41	0.0897211	0.0464611	1.9311	0.0534702	0.999939
GOLGA4	4378.63	-0.117105	0.0607273	-1.92837	0.0538087	0.999939
ARHGAP1	4456.69	0.0912461	0.0473487	1.92711	0.0539661	0.999939
ATP5MF	3987.82	0.120602	0.0626043	1.92642	0.0540518	0.999939
GSTCD	783.19	-0.165606	0.085993	-1.92581	0.0541285	0.999939
BAZ2B	873.323	-0.165524	0.0860314	-1.924	0.0543548	0.999939
FAM174B	4438.73	0.0915533	0.0476257	1.92235	0.0545617	0.999939
C6orf47	727.423	0.169325	0.088298	1.91766	0.0551545	0.999939
SMIM22	54.4138	0.56245	0.293408	1.91696	0.0552434	0.999939
RPS23	18990.7	-0.118279	0.0617343	-1.91594	0.055373	0.999939
TAOK3	6036.65	-0.0870227	0.0454553	-1.91447	0.0555606	0.999939
KLF16	1016.78	0.15743	0.0822437	1.91419	0.0555963	0.999939
SS18L1	1190.55	-0.143767	0.075107	-1.91416	0.0555992	0.999939
ZNF780B	561.606	-0.201901	0.10548	-1.91411	0.0556057	0.999939
FNBP4	3296.55	-0.115086	0.0602127	-1.91132	0.055963	0.999939
CHSY3	149.64	0.344132	0.180098	1.91081	0.056029	0.999939
NAA60	1829.44	0.114684	0.0600325	1.91037	0.0560862	0.999939
FJX1	8964.51	0.0997926	0.0522374	1.91037	0.0560862	0.999939
AC012651.1	9.22462	-1.47219	0.770839	-1.90985	0.0561527	0.999939
C13orf46	1.31287	-3.90808	2.04663	-1.90953	0.0561944	0.999939
THAP7	1302.61	0.127	0.0665884	1.90724	0.0564899	0.999939
NPIPB9	30.5031	-0.750172	0.393471	-1.90655	0.0565789	0.999939
PLCB1	864.831	-0.152766	0.0801693	-1.90555	0.0567089	0.999939
AES	12039.5	0.0810199	0.0425608	1.90363	0.0569587	0.999939
LRRN4	11.3767	-1.2961	0.680993	-1.90324	0.057009	0.999939
SEMA4A	1823.97	0.125928	0.0664296	1.89566	0.0580048	0.999939
ARHGAP25	96.7672	0.406414	0.214409	1.89551	0.0580255	0.999939
NLE1	1192.88	0.134762	0.0711155	1.89498	0.0580955	0.999939
CHRND	2.11512	-3.50557	1.85153	-1.89334	0.0583125	0.999939
GPRASP1	45.4477	-0.602635	0.318397	-1.89272	0.0583953	0.999939
TUBE1	824.379	-0.193142	0.102052	-1.89259	0.0584118	0.999939
SLC24A1	446.068	0.199368	0.105383	1.89184	0.0585128	0.999939
RBBP8	1852.15	-0.12645	0.066844	-1.89171	0.0585294	0.999939
B3GAT1	5.87121	-1.79989	0.952753	-1.88914	0.0588728	0.999939
CSRP1	4192.94	0.0928116	0.04914	1.88872	0.0589295	0.999939
GCC2	1060.11	-0.147375	0.0780676	-1.88779	0.0590546	0.999939
TWF2	936.979	0.141814	0.0751385	1.88737	0.0591107	0.999939
CAPN13	29.3113	0.766476	0.407042	1.88304	0.0596949	0.999939
H1FX	6581.9	0.0825003	0.043924	1.87825	0.0603466	0.999939
DNAH6	11.1268	1.19409	0.635855	1.87793	0.0603907	0.999939
KIAA1109	2919.15	-0.112201	0.0598024	-1.8762	0.0606278	0.999939
ZNF37A	1091.22	-0.145284	0.0774615	-1.87556	0.0607159	0.999939
BRCA2	532.889	-0.212331	0.113316	-1.87379	0.0609599	0.999939
MTRNR2L8	1.30884	-3.90377	2.0837	-1.87348	0.061002	0.999939
SNRPN	102.737	0.405248	0.216396	1.87271	0.0611081	0.999939
SLCO3A1	102.955	-0.388991	0.20788	-1.87123	0.0613137	0.999939
GIPR	2.62473	-2.81916	1.50777	-1.86975	0.0615183	0.999939
REV3L	936.806	-0.150004	0.0802286	-1.86971	0.0615245	0.999939
AUH	845.13	-0.145038	0.0775794	-1.86954	0.0615476	0.999939
SERINC2	16996.7	0.0810384	0.0433506	1.86937	0.0615709	0.999939
CNPY4	161.264	0.320346	0.171423	1.86874	0.0616591	0.999939
TMA7	1803.55	0.1316	0.0705096	1.86641	0.0619843	0.999939
LYST	537.842	-0.17557	0.0941058	-1.86567	0.062088	0.999939
OMG	19.2476	-1.06567	0.571419	-1.86496	0.0621869	0.999939
KITLG	1823.14	-0.144237	0.0773615	-1.86445	0.0622581	0.999939
ZNF516	1314.65	-0.129998	0.0697565	-1.86359	0.062379	0.999939
LCE5A	1.33398	3.79208	2.0351	1.86334	0.0624149	0.999939
ASAP1	5748.91	-0.0863662	0.0464462	-1.85949	0.0629581	0.999939
CCDC84	419.649	-0.241116	0.129906	-1.85608	0.0634426	0.999939
MZT2B	3044.54	0.116509	0.0627834	1.85573	0.0634919	0.999939
SMCHD1	3392	-0.0917135	0.049476	-1.8537	0.0637827	0.999939
CARHSP1	1419.35	0.122084	0.0658806	1.8531	0.0638674	0.999939
PEX14	1050	0.138405	0.074706	1.85267	0.0639298	0.999939
ATF5	765.462	0.152638	0.0824039	1.85231	0.0639808	0.999939
YY2	79.2468	-0.480993	0.260224	-1.84838	0.0645471	0.999939
GNA12	3085.63	0.0990676	0.0535999	1.84828	0.0645619	0.999939
RD3	1.86448	-3.2958	1.78356	-1.84788	0.0646197	0.999939
ZRSR2	548.715	0.182904	0.0989811	1.84786	0.0646219	0.999939
CST3	10257.1	0.130024	0.0704165	1.84649	0.0648206	0.999939
CKAP4	4940.05	0.0934404	0.0506178	1.846	0.0648922	0.999939
ZC3H11A	19.6652	-0.972235	0.526923	-1.84512	0.0650207	0.999939
CFAP206	6.64602	1.75739	0.953674	1.84276	0.0653644	0.999939
CCDC186	4341.65	-0.10369	0.0562707	-1.8427	0.0653726	0.999939
CCS	1254.34	0.143324	0.0778856	1.84019	0.0657405	0.999939
ANKS6	2177.32	0.107888	0.058688	1.83833	0.0660144	0.999939
SHB	884.978	0.142105	0.0774066	1.83583	0.0663829	0.999939
SEMA6B	1176.52	0.169783	0.0925458	1.83458	0.0665678	0.999939
ZBTB41	4235.9	-0.116844	0.0637132	-1.8339	0.0666687	0.999939
CSPG4	69.6082	-0.480732	0.262219	-1.83332	0.0667543	0.999939
TM4SF1	75.6699	-0.442214	0.24124	-1.83309	0.066789	0.999939
CTSD	11714.5	0.0939946	0.0512942	1.83246	0.0668831	0.999939
LRRC47	2724.36	0.0972759	0.0530893	1.83231	0.0669056	0.999939
NF1	6143.15	-0.0932513	0.0508935	-1.83228	0.0669091	0.999939
PRELID2	219.147	0.276629	0.150986	1.83215	0.0669296	0.999939
PPP5D1	42.7698	0.603258	0.3293	1.83194	0.0669601	0.999939
AMN	1972.12	0.118692	0.0648185	1.83114	0.0670795	0.999939
CARM1	4233.36	0.100548	0.0549237	1.83069	0.0671464	0.999939
NPIPA7	37.4371	-0.721791	0.394599	-1.82918	0.0673731	0.999939
CLIC2	16.8916	1.02388	0.55994	1.82856	0.0674658	0.999939
FAM193B	1572.5	-0.125872	0.0688796	-1.82742	0.0676362	0.999939
ATG2B	1248.59	-0.135743	0.0743139	-1.82662	0.0677567	0.999939
HMGA1	13504	0.0702837	0.0385158	1.8248	0.068031	0.999939
SRCAP	392.812	-0.234189	0.128461	-1.82304	0.0682973	0.999939
NEDD8	1538.71	0.122598	0.0672603	1.82274	0.068342	0.999939
SUCO	1332.52	-0.118104	0.0648075	-1.82238	0.0683972	0.999939
LRCH4	409.761	-0.198749	0.1095	-1.81506	0.0695142	0.999939
CDK14	1986.32	-0.11644	0.0642258	-1.81298	0.0698345	0.999939
ANO9	2171.27	-0.112486	0.0620626	-1.81247	0.0699139	0.999939
BCS1L	804.118	0.14865	0.082086	1.81091	0.070155	0.999939
FAM126B	685.171	-0.170769	0.0943122	-1.81067	0.0701914	0.999939
BIVM	933.348	-0.136167	0.0752216	-1.81021	0.0702631	0.999939
ADAMTSL5	416.16	0.19822	0.109644	1.80785	0.0706291	0.999939
CENPK	847.331	-0.167178	0.0924823	-1.80767	0.0706579	0.999939
APLP1	596.92	0.176247	0.0975138	1.80741	0.0706991	0.999939
TNKS2	3641.46	-0.0934978	0.0517306	-1.8074	0.0707006	0.999939
AWAT1	2.49516	-2.83524	1.56871	-1.80737	0.0707049	0.999939
VILL	5.63925	1.64342	0.909834	1.80629	0.0708736	0.999939
LCOR	1566.44	-0.119126	0.0659971	-1.80501	0.0710725	0.999939
DNAJC28	29.3262	0.693381	0.384245	1.80453	0.0711486	0.999939
FGF18	3.31242	2.34895	1.30183	1.80434	0.0711783	0.999939
AUNIP	581.75	-0.169391	0.0938964	-1.80402	0.0712284	0.999939
THBS1	4349.62	0.100453	0.0556895	1.80381	0.0712608	0.999939
P4HB	25307.8	0.0719814	0.039944	1.80206	0.0715361	0.999939
TVP23B	2214.38	-0.113417	0.0629425	-1.80191	0.0715593	0.999939
CYBA	7676.24	0.0858748	0.0476641	1.80167	0.0715978	0.999939
USP11	2913.42	0.114818	0.0637781	1.80027	0.0718185	0.999939
CDKN1A	1188.47	0.132041	0.0733917	1.79912	0.0719991	0.999939
PIGW	331.635	0.219667	0.122165	1.79812	0.0721584	0.999939
CENPE	1497.3	-0.136409	0.0758992	-1.79724	0.072297	0.999939
ST3GAL2	376.022	-0.234064	0.13043	-1.79456	0.0727231	0.999939
PCID2	1996.61	-0.112463	0.0626806	-1.79423	0.072777	0.999939
TAS2R43	1.84506	-3.24935	1.81314	-1.79212	0.0731144	0.999939
TXNDC12	871.318	-0.148682	0.0829688	-1.79203	0.0731286	0.999939
CDT1	1648.21	0.113303	0.0632354	1.79177	0.0731693	0.999939
SMARCB1	2351.47	0.111502	0.0622705	1.79061	0.0733552	0.999939
RIPK4	11818.7	0.0796553	0.044485	1.79061	0.0733559	0.999939
UBE2M	3552.42	0.0896455	0.050073	1.79029	0.0734066	0.999939
COL7A1	323.89	-0.215548	0.120415	-1.79005	0.0734453	0.999939
LHPP	3344.78	0.0955493	0.0533904	1.78964	0.0735124	0.999939
GNAO1	26.1361	0.778972	0.435469	1.78881	0.0736448	0.999939
FAR1	4651.91	-0.106543	0.05979	-1.78195	0.0747578	0.999939
S100A8	2478.16	0.11109	0.0623604	1.78142	0.0748437	0.999939
SUOX	1297.46	0.121553	0.0682543	1.78088	0.0749325	0.999939
FXYD5	4500.16	0.085566	0.0480638	1.78026	0.0750337	0.999939
CXorf56	746.255	0.148812	0.0836798	1.77836	0.0753455	0.999939
ARHGAP28	16.1237	0.925066	0.520218	1.77823	0.0753662	0.999939
EPHB3	1798.4	0.150455	0.0846111	1.77819	0.0753727	0.999939
SLC35A4	3031.18	0.0941097	0.0529281	1.77807	0.0753928	0.999939
FKBP8	8124.72	0.0768277	0.0432267	1.77732	0.0755152	0.999939
TEX46	1.93203	-3.36749	1.89473	-1.77729	0.0755201	0.999939
PKM	54178.8	0.0682884	0.0384554	1.77578	0.0757693	0.999939
PEX10	1029.58	0.141582	0.0797697	1.77488	0.0759169	0.999939
C19orf70	1486.59	0.113281	0.0638538	1.77407	0.0760507	0.999939
RBP5	64.673	-0.4693	0.264614	-1.77353	0.0761413	0.999939
POTEI	21.3636	1.06016	0.598008	1.77282	0.0762581	0.999939
CLTA	5730.76	0.0911231	0.0514221	1.77206	0.0763846	0.999939
RTKN2	130.47	0.344268	0.194331	1.77155	0.0764687	0.999939
SYT15	787.481	0.14772	0.0833878	1.77148	0.0764808	0.999939
AP2S1	2876.61	0.095936	0.0541649	1.77118	0.0765301	0.999939
SYNC	2.46754	-2.71265	1.53286	-1.76967	0.0767828	0.999939
LYNX1	2142.59	0.117672	0.066507	1.76931	0.076842	0.999939
TSPAN9	1858.16	0.106874	0.0604076	1.76922	0.0768569	0.999939
VEGFB	2487.97	0.114093	0.0644888	1.76919	0.0768617	0.999939
SUFU	1100.1	0.127315	0.0720356	1.76738	0.077164	0.999939
GPR75	21.166	-0.800755	0.453343	-1.76634	0.0773396	0.999939
AHSG	1.33017	3.81632	2.16069	1.76625	0.0773545	0.999939
CNPPD1	2675.26	0.0941392	0.0533007	1.76619	0.0773638	0.999939
GRN	13250.6	0.0840135	0.0475867	1.76548	0.0774826	0.999939
AC120114.4	1.1597	-3.72698	2.11163	-1.76498	0.0775676	0.999939
SMAGP	2046.68	0.106256	0.060262	1.76323	0.0778615	0.999939
ADH6	6.13018	1.57784	0.894868	1.76321	0.0778645	0.999939
HRAS	2175.11	0.118781	0.0673711	1.76308	0.0778865	0.999939
PRKCSH	15184.6	0.0724821	0.0411317	1.76219	0.0780365	0.999939
RARRES1	7.08505	-1.41391	0.802486	-1.76191	0.0780839	0.999939
ARL14EP	995.873	-0.143859	0.0817011	-1.7608	0.0782726	0.999939
LPIN3	1252.4	-0.140084	0.0795715	-1.76048	0.0783261	0.999939
NABP1	957.673	-0.14629	0.0831222	-1.75994	0.0784182	0.999939
ITGAD	28.9609	-0.666481	0.378716	-1.75985	0.0784341	0.999939
EXPH5	2253.9	-0.108712	0.0617942	-1.75926	0.0785325	0.999939
MRFAP1L1	2369.84	0.0945952	0.053778	1.75899	0.0785785	0.999939
DHX32	2505.42	-0.0929481	0.0528504	-1.7587	0.0786284	0.999939
PRPF3	1358.9	-0.121831	0.0693059	-1.75787	0.0787702	0.999939
LGALS9	896.58	0.196508	0.11187	1.75657	0.0789909	0.999939
CCDC14	1228.2	-0.122766	0.0698989	-1.75634	0.0790308	0.999939
ABCB6	68.308	-0.453426	0.258256	-1.75572	0.0791355	0.999939
SYDE1	1521.88	0.124216	0.0707876	1.75477	0.0792992	0.999939
FNDC7	1.15567	-3.72267	2.12212	-1.75422	0.079393	0.999939
RAPGEF4	8.74047	-1.25547	0.716197	-1.75297	0.0796065	0.999939
TKFC	1941.81	0.117214	0.0668839	1.75249	0.0796889	0.999939
PHLPP1	2090.97	-0.115656	0.066029	-1.75159	0.0798447	0.999939
MYO15A	6.51131	-1.47574	0.842917	-1.75075	0.0799885	0.999939
RNF187	9621.4	0.0726675	0.0415111	1.75056	0.0800225	0.999939
GJD3	111.926	0.356022	0.203426	1.75013	0.0800958	0.999939
KCTD14	2.0256	3.33362	1.9055	1.74947	0.0802098	0.999939
MOCS1	294.367	0.236351	0.135188	1.74831	0.0804097	0.999939
NRIP3	34.0413	0.628545	0.359522	1.74828	0.0804153	0.999939
CLEC2D	249.252	-0.237757	0.136076	-1.74724	0.0805957	0.999939
C9orf84	24.7571	-0.7618	0.436139	-1.74669	0.0806912	0.999939
RIC1	1924.42	-0.113031	0.0647288	-1.74623	0.0807707	0.999939
ZNF419	398.596	-0.196617	0.112612	-1.74597	0.0808155	0.999939
SPTA1	140.348	-0.413201	0.236791	-1.74501	0.0809839	0.999939
MYO1A	1.90488	3.20732	1.83815	1.74486	0.0810091	0.999939
RGL3	1550.55	-0.137081	0.0785759	-1.74456	0.0810608	0.999939
BOLA1	12.0119	-1.04319	0.598177	-1.74395	0.0811673	0.999939
HERC1	1758.44	-0.123637	0.0708947	-1.74395	0.0811681	0.999939
PNPLA7	327.79	-0.221709	0.127196	-1.74305	0.0813248	0.999939
VPS13D	3022.63	-0.101503	0.0583044	-1.74091	0.0816998	0.999939
WISP3	3.39331	-2.20126	1.26733	-1.73693	0.0823997	0.999939
PTOV1	3075.52	0.108457	0.062458	1.73647	0.0824804	0.999939
SAMD1	2154.12	0.0982206	0.0565656	1.7364	0.082493	0.999939
BMX	4.43858	-1.91739	1.1043	-1.7363	0.0825113	0.999939
ADAMTSL3	4.03128	1.90873	1.09934	1.73624	0.0825206	0.999939
CHMP1A	3651.33	0.0863485	0.0497446	1.73584	0.0825927	0.999939
C12orf57	984.72	0.139148	0.0801934	1.73516	0.0827131	0.999939
GLDC	6831.77	0.0788816	0.0454714	1.73475	0.0827849	0.999939
HSBP1L1	2664.37	-0.0933773	0.0538734	-1.73327	0.0830471	0.999939
ITPRID2	7438.48	-0.077584	0.0447767	-1.73269	0.0831516	0.999939
GAB2	14.9948	0.94277	0.544349	1.73192	0.0832876	0.999939
PVALEF	3.06517	-2.34179	1.35336	-1.73035	0.0835684	0.999939
PPP1R14B	7120.36	0.0809504	0.0467829	1.73034	0.0835695	0.999939
ATF3	2262.52	-0.133036	0.0769883	-1.728	0.0839878	0.999939
PYGO2	2875.75	0.0929427	0.053797	1.72766	0.0840497	0.999939
2024-09-10	488.062	0.190039	0.110029	1.72718	0.0841349	0.999939
MBLAC1	67.2131	0.453113	0.26245	1.72647	0.0842622	0.999939
SPDYA	30.0626	-0.72026	0.417206	-1.72639	0.0842776	0.999939
KIF16B	587.338	0.161213	0.0934046	1.72597	0.0843533	0.999939
EXOC1	1144.66	-0.132378	0.0767185	-1.72551	0.0844361	0.999939
PEAK3	12.6574	-1.14605	0.664508	-1.72467	0.0845876	0.999939
KHDC4	2342.5	-0.109736	0.0636898	-1.72298	0.0848929	0.999939
NBPF26	421.298	-0.210905	0.122515	-1.72147	0.0851665	0.999939
POLR2J	1176.56	0.122197	0.0710051	1.72096	0.0852577	0.999939
HTR6	1.67101	-3.15169	1.83165	-1.72069	0.0853073	0.999939
HS6ST1	10021.4	0.0962942	0.0559762	1.72027	0.0853833	0.999939
C5orf24	2291.59	-0.109561	0.0636888	-1.72025	0.0853871	0.999939
GTF2I	4379.73	0.0847438	0.0492938	1.71916	0.0855854	0.999939
ADCK2	2170.15	0.100019	0.0581886	1.71887	0.085638	0.999939
LRRC34	3.3888	-2.12253	1.23548	-1.71799	0.0857989	0.999939
ZC3H10	231.39	0.236707	0.137862	1.71698	0.0859829	0.999939
KLHL24	1672.64	-0.105782	0.061623	-1.71661	0.0860511	0.999939
WDR70	949.86	0.127364	0.074205	1.71638	0.0860934	0.999939
PQBP1	835.26	0.145988	0.0851128	1.71523	0.0863037	0.999939
ZNF526	938.099	0.131402	0.0766634	1.71401	0.0865261	0.999939
PLAUR	111.015	0.363924	0.212355	1.71375	0.0865743	0.999939
RGMB	458.102	0.181685	0.106037	1.71341	0.0866363	0.999939
UTRN	2098.81	-0.10716	0.0625657	-1.71276	0.086757	0.999939
LSR	7568.24	0.0838519	0.0489618	1.7126	0.0867863	0.999939
RIN1	1577.73	0.10519	0.0614222	1.71258	0.0867903	0.999939
ARVCF	1201.7	0.128022	0.0748255	1.71094	0.0870925	0.999939
IL12A	26.4655	-0.723557	0.422949	-1.71074	0.0871286	0.999939
NRBP1	2822.04	0.0933364	0.0545654	1.71054	0.0871658	0.999939
TMEM121B	2.54961	-2.79805	1.6366	-1.70968	0.0873257	0.999939
HRH1	72.748	-0.419893	0.245717	-1.70885	0.087479	0.999939
TTC23L	21.5729	-0.773377	0.452654	-1.70854	0.0875363	0.999939
CNTN2	6.81367	-1.38105	0.808774	-1.70759	0.0877127	0.999939
HSPBP1	1438.19	0.117177	0.0686269	1.70746	0.0877373	0.999939
CCDC27	6.85074	-1.39881	0.819392	-1.70713	0.0877985	0.999939
TCTN2	592.281	0.155997	0.0913814	1.7071	0.0878039	0.999939
FHIT	264.092	-0.249793	0.146334	-1.70701	0.0878208	0.999939
SPATA46	12.3742	-1.13974	0.667865	-1.70655	0.0879063	0.999939
CENPQ	349.263	-0.206139	0.120794	-1.70654	0.0879085	0.999939
VPS37C	1469.37	0.108697	0.0637189	1.70589	0.0880293	0.999939
KDM5A	2954.17	-0.096765	0.0567611	-1.70478	0.0882359	0.999939
COQ9	2286.39	0.0936499	0.0549376	1.70466	0.088258	0.999939
COLGALT2	279	0.219448	0.12878	1.70406	0.0883697	0.999939
H2AFX	4835.02	0.104678	0.0614514	1.70342	0.0884886	0.999939
FKBP11	181.745	-0.265749	0.156143	-1.70195	0.0887642	0.999939
FAM227A	106.915	-0.357983	0.210344	-1.70189	0.0887764	0.999939
LIAS	293.807	-0.211209	0.124144	-1.70133	0.088882	0.999939
TNXB	468.648	-0.197388	0.116021	-1.70131	0.088885	0.999939
OVCH2	21.9361	-0.809219	0.475723	-1.70103	0.0889371	0.999939
TRAF7	3804.77	0.085616	0.0503425	1.70067	0.0890049	0.999939
BPTF	2222.75	-0.107205	0.0630827	-1.69944	0.0892358	0.999939
MRPL55	1311.22	0.112001	0.0659292	1.6988	0.0893565	0.999939
HIST1H2BK	1180.19	-0.124944	0.073646	-1.69655	0.089782	0.999939
CXXC5	2553.64	0.103771	0.0612351	1.69463	0.0901461	0.999939
SLC38A2	24320.2	-0.067448	0.0398011	-1.69463	0.0901465	0.999939
SLC9A3R1	1991.74	0.105481	0.0622586	1.69423	0.090221	0.999939
LGR4	2190.38	-0.0940524	0.0555133	-1.69423	0.0902213	0.999939
RPL18	22597.9	0.0779178	0.0460137	1.69336	0.0903867	0.999939
CMA1	1.81612	-3.28518	1.94466	-1.68933	0.0911556	0.999939
FRZB	1.15362	3.5855	2.12262	1.68919	0.0911833	0.999939
RND2	2.32133	-2.68281	1.58842	-1.68898	0.091224	0.999939
CLN3	142.924	-0.359776	0.213103	-1.68827	0.091359	0.999939
DNHD1	509.075	-0.222437	0.13178	-1.68795	0.0914206	0.999939
STAG2	5018.59	-0.0901025	0.0533935	-1.68752	0.0915039	0.999939
RPL28	22014.5	0.0935813	0.0554756	1.68689	0.091624	0.999939
KLKB1	1.26979	3.73372	2.21399	1.68642	0.0917146	0.999939
THRA	626.023	0.156886	0.0930561	1.68593	0.0918095	0.999939
SLC7A7	16.6458	-0.877682	0.520597	-1.68591	0.0918122	0.999939
SRSF9	5284.37	0.0853818	0.050696	1.68419	0.0921448	0.999939
PROC	4.47401	1.82925	1.08677	1.6832	0.092337	0.999939
ZNF594	264.155	-0.224087	0.133154	-1.68292	0.0923913	0.999939
CTDP1	1313.96	0.113766	0.0676079	1.68273	0.092428	0.999939
ITGB1BP1	1370.33	-0.131914	0.0784388	-1.68174	0.0926191	0.999939
ZFP14	933.967	-0.130205	0.0774681	-1.68075	0.0928113	0.999939
MYO1F	158.756	-0.340155	0.202388	-1.68071	0.0928197	0.999939
MXRA7	1774.26	0.114249	0.0680001	1.68013	0.0929315	0.999939
MYBL2	3240.38	0.0956565	0.0569439	1.67984	0.0929891	0.999939
SLC25A40	1728.78	-0.109436	0.0651474	-1.67982	0.0929921	0.999939
CPTP	1118.69	0.124493	0.0741169	1.67968	0.093019	0.999939
RASGEF1A	1.66807	-3.12274	1.85919	-1.67963	0.0930299	0.999939
ARPC1A	765.518	0.139339	0.0829894	1.679	0.0931525	0.999939
PINK1	1073.85	0.12473	0.0743121	1.67846	0.0932574	0.999939
ZDHHC18	1823.38	0.112231	0.0668779	1.67814	0.093319	0.999939
HHIPL2	3.81435	-1.93307	1.15196	-1.67807	0.0933329	0.999939
SLURP1	2.92058	-2.28162	1.35979	-1.67792	0.0933622	0.999939
NUCB2	1846.25	-0.105962	0.0631571	-1.67775	0.0933967	0.999939
RWDD3	83.3666	-0.387171	0.230777	-1.67769	0.0934085	0.999939
SLC35F5	690.531	-0.153318	0.0914015	-1.67741	0.0934629	0.999939
GPRIN1	98.335	0.368831	0.219886	1.67737	0.0934693	0.999939
RCC1L	2975.39	0.0929346	0.0554066	1.67732	0.0934799	0.999939
CNN2	8020.91	0.0784732	0.0467971	1.67688	0.0935653	0.999939
ALKBH8	433.737	0.177279	0.105726	1.67677	0.0935874	0.999939
CBFA2T3	685.636	0.157464	0.093964	1.67579	0.0937802	0.999939
RSPH1	17.6547	0.929532	0.555046	1.67469	0.0939943	0.999939
TEX19	13.3772	-1.05852	0.632278	-1.67414	0.0941032	0.999939
IKBKG	312.837	0.211132	0.126142	1.67376	0.0941776	0.999939
ST6GALNAC1	24.3737	0.717746	0.428965	1.6732	0.0942871	0.999939
SEC31B	417.963	-0.206246	0.123264	-1.6732	0.0942874	0.999939
C9orf43	13.9101	-0.946321	0.565799	-1.67254	0.0944183	0.999939
HSPB6	4.33386	-1.88589	1.12834	-1.67139	0.0946455	0.999939
SHC3	7.17282	1.40882	0.843643	1.66993	0.0949334	0.999939
ARL1	3577.17	-0.0839357	0.0502669	-1.6698	0.0949589	0.999939
ADAMTS9	35.8083	0.607031	0.363883	1.6682	0.0952755	0.999939
ZDHHC21	606.574	-0.149075	0.0893651	-1.66815	0.0952851	0.999939
PASK	1184.66	-0.124971	0.0749511	-1.66736	0.0954419	0.999939
LPAR2	702.904	0.144816	0.0868623	1.66719	0.0954757	0.999939
RNFT2	95.8784	0.368976	0.221321	1.66715	0.0954837	0.999939
CACHD1	247.926	-0.23397	0.140399	-1.66647	0.0956207	0.999939
LATS1	1107.25	-0.123083	0.0738661	-1.6663	0.0956529	0.999939
FGL2	5.98623	-1.47256	0.883864	-1.66604	0.0957049	0.999939
C19orf48	3607.78	0.0793118	0.0476066	1.66598	0.0957167	0.999939
SHISA7	5.66236	-1.57284	0.944226	-1.66575	0.0957638	0.999939
CAPNS1	8889.23	0.0774715	0.0465248	1.66517	0.0958794	0.999939
CTSC	627.45	0.148892	0.0894605	1.66433	0.0960468	0.999939
STAP2	3513.66	0.100351	0.0603263	1.66347	0.0962179	0.999939
CASQ2	4.81705	-1.70295	1.02531	-1.66092	0.09673	0.999939
MCRIP1	908.951	0.151857	0.0914386	1.66075	0.0967629	0.999939
FAM186B	49.6721	-0.489923	0.295062	-1.66041	0.0968323	0.999939
FAM208B	3707.44	-0.0911628	0.0549122	-1.66016	0.0968829	0.999939
FAM234A	1701.75	0.101554	0.0612013	1.65935	0.0970461	0.999939
GRHL1	3128.52	-0.0928649	0.055971	-1.65916	0.0970834	0.999939
SELENON	3429.82	0.0844164	0.0509054	1.6583	0.0972572	0.999939
CLOCK	1086.14	-0.120452	0.072649	-1.65799	0.0973188	0.999939
GPALPP1	1249.37	-0.122266	0.0737458	-1.65794	0.0973287	0.999939
HIRA	472.541	0.16608	0.100219	1.65718	0.0974831	0.999939
TIA1	2033.84	-0.102036	0.0615796	-1.65697	0.0975253	0.999939
HSPA1B	5415.63	0.111488	0.0673154	1.6562	0.097681	0.999939
TMTC3	2258.21	-0.0966577	0.058369	-1.65597	0.0977269	0.999939
AHCTF1	2865.5	-0.0906168	0.0547293	-1.65573	0.0977771	0.999939
CENPO	681.314	0.147827	0.0892865	1.65565	0.0977923	0.999939
DNM2	7047.14	0.0819934	0.0495768	1.65387	0.0981543	0.999939
ANKRD9	2588.91	0.113147	0.0684312	1.65345	0.0982403	0.999939
ZC3H14	2112.54	-0.0958701	0.0579833	-1.65341	0.0982477	0.999939
LRRC58	5182.47	-0.0819576	0.0495782	-1.6531	0.0983112	0.999939
SPDYE5	73.9942	-0.478089	0.289251	-1.65285	0.0983605	0.999939
WDR81	1378.54	0.115704	0.0700049	1.6528	0.0983723	0.999939
SDHC	3618.44	0.0790609	0.0478443	1.65246	0.0984403	0.999939
CCDC85C	1930.09	0.097654	0.0591254	1.65164	0.0986072	0.999939
CTDNEP1	2857.52	0.0866679	0.0524907	1.65111	0.0987163	0.999939
MXD3	1131.88	0.123854	0.0750272	1.65079	0.0987819	0.999939
EQTN	5.49451	1.61206	0.976925	1.65014	0.098915	0.999939
IQSEC2	1707.34	0.1034	0.0626662	1.65001	0.0989412	0.999939
EDRF1	857.289	-0.129533	0.0785606	-1.64883	0.0991817	0.999939
ZNF783	1167.49	-0.115339	0.0699627	-1.64857	0.099235	0.999939
IFRD2	2863.83	0.110901	0.0672723	1.64854	0.0992426	0.999939
ZBTB40	1510.64	-0.115231	0.0699818	-1.64659	0.0996429	0.999939
FNDC10	1839.46	0.103768	0.0630252	1.64645	0.0996711	0.999939
PLP2	3850.52	0.0826897	0.0502234	1.64644	0.0996735	0.999939
ERICH6	1.10899	3.5385	2.15149	1.64468	0.100036	0.999939
GEN1	850.236	-0.140886	0.0856638	-1.64464	0.100043	0.999939
H2AFV	4608.7	0.085647	0.0520855	1.64435	0.100103	0.999939
VPS13A	3212.6	-0.097074	0.0590503	-1.64392	0.100193	0.999939
TMEM62	601.44	0.151782	0.0923466	1.64361	0.100257	0.999939
VKORC1	394.95	0.211039	0.128405	1.64355	0.100269	0.999939
RAMACL	6.32048	-1.41551	0.861547	-1.64298	0.100387	0.999939
PKD1P1	56.3307	-0.567982	0.345864	-1.64221	0.100546	0.999939
NDUFS6	3027.03	0.104777	0.063819	1.64179	0.100634	0.999939
ZFP69B	165.947	-0.272261	0.165834	-1.64177	0.100637	0.999939
NDUFAF8	1265.86	0.120438	0.073362	1.64169	0.100654	0.999939
FMO5	57.9451	-0.454717	0.276993	-1.64162	0.100669	0.999939
PTPN6	1545.03	0.115704	0.0704885	1.64146	0.100702	0.999939
NEK3	390.683	-0.184334	0.112304	-1.64138	0.100718	0.999939
SLC6A4	4.42416	1.6943	1.03235	1.6412	0.100755	0.999939
RUFY2	532.082	-0.167462	0.102049	-1.641	0.100798	0.999939
LGALS4	13.1064	-1.0044	0.612112	-1.64088	0.100823	0.999939
RPL26	2143.08	0.30277	0.184531	1.64076	0.100848	0.999939
LDB1	3000.34	0.107873	0.0657816	1.63987	0.101032	0.999939
TEX44	13.5734	-0.953497	0.581764	-1.63898	0.101218	0.999939
SPDYE16	6.13739	1.51845	0.926585	1.63876	0.101263	0.999939
POTEJ	12.096	-0.994802	0.607151	-1.63848	0.101323	0.999939
RCSD1	574.331	0.14911	0.0910451	1.63776	0.101471	0.999939
ASCL2	3977.67	0.0912343	0.055713	1.63758	0.10151	0.999939
VPS28	3562.04	0.0934426	0.0570797	1.63705	0.101619	0.999939
TARBP1	2421.19	-0.102099	0.0624053	-1.63606	0.101827	0.999939
SMG1	4810.62	-0.109845	0.0671783	-1.63513	0.102021	0.999939
QTRT2	1370.41	-0.107774	0.0659738	-1.6336	0.102344	0.999939
SIGLEC1	1.64463	-3.06699	1.87748	-1.63357	0.102349	0.999939
RBM3	2590.55	0.0949819	0.0581472	1.63347	0.10237	0.999939
NR2F6	8157.94	0.0762098	0.0466591	1.63333	0.102399	0.999939
EPN1	4683.1	0.0838376	0.0513478	1.63274	0.102523	0.999939
JUNB	7284.72	0.0756517	0.0463539	1.63205	0.10267	0.999939
EID3	41.3162	-0.576305	0.353385	-1.63081	0.10293	0.999939
NEFH	1.69088	2.98678	1.83312	1.62934	0.10324	0.999939
RLIM	3286.31	-0.0871517	0.053493	-1.62922	0.103267	0.999939
SCTR	1.04977	-3.56793	2.19138	-1.62816	0.10349	0.999939
FAM71C	1.04977	-3.56793	2.19138	-1.62816	0.10349	0.999939
RPAP2	929.8	-0.145197	0.0892542	-1.62678	0.103783	0.999939
PGAP3	618.243	0.158013	0.097152	1.62645	0.103854	0.999939
GM2A	15891.7	0.0664735	0.0408907	1.62564	0.104026	0.999939
DMXL2	1545.66	-0.119067	0.0732499	-1.62549	0.104057	0.999939
LMAN1	11583.8	-0.0714751	0.0439732	-1.62542	0.104072	0.999939
AC005041.1	18.4687	-0.943473	0.580631	-1.62491	0.104182	0.999939
ZNF674	161.867	-0.290698	0.178903	-1.62489	0.104187	0.999939
TBCC	1027.68	0.125101	0.0770135	1.62441	0.104289	0.999939
C9orf116	206.398	0.239312	0.147347	1.62414	0.104346	0.999939
SSTR2	6.71722	-1.31912	0.812544	-1.62344	0.104495	0.999939
ZNF513	64.1447	0.432558	0.266514	1.62302	0.104585	0.999939
EMB	7.28758	1.30982	0.80723	1.6226	0.104674	0.999939
NR2F2	11349.1	0.0933566	0.057582	1.62128	0.104958	0.999939
MAP3K5	660.978	-0.153915	0.0949366	-1.62124	0.104967	0.999939
NANOS1	1267.69	0.116729	0.0720026	1.62117	0.104981	0.999939
ST5	1129.4	0.121646	0.0750446	1.62098	0.105021	0.999939
E2F8	365.132	-0.187652	0.1159	-1.61908	0.105429	0.999939
EDN1	608.997	0.147037	0.0908191	1.61901	0.105445	0.999939
FYB1	8.35118	1.17366	0.725296	1.61818	0.105623	0.999939
PTBP3	4339.39	-0.0771943	0.04771	-1.61799	0.105664	0.999939
DUS3L	795.416	0.13553	0.0837992	1.61731	0.105811	0.999939
SCAF1	4404.37	0.0777015	0.0480664	1.61655	0.105976	0.999939
FAM92A	544.596	-0.155225	0.0960437	-1.61619	0.106053	0.999939
CKB	261.479	0.240217	0.148662	1.61586	0.106125	0.999939
SERTAD1	731.056	0.151657	0.0938656	1.61568	0.106163	0.999939
FBXW5	5323.09	0.0733844	0.0454288	1.61537	0.106231	0.999939
BTBD10	884.194	-0.125536	0.0777156	-1.61532	0.106241	0.999939
NPR1	1.11646	-3.68022	2.27841	-1.61526	0.106255	0.999939
GKN2	1.11646	-3.68022	2.27841	-1.61526	0.106255	0.999939
CCNL1	3640.63	-0.0931272	0.0576887	-1.61431	0.106461	0.999939
BEST4	2.73641	-2.23601	1.3856	-1.61375	0.106581	0.999939
CMYA5	2.13629	-2.5774	1.59719	-1.61371	0.106591	0.999939
ANKRD23	21.8494	0.745673	0.462264	1.61309	0.106726	0.999939
SEC14L2	301.367	0.224669	0.139286	1.61301	0.106743	0.999939
ITGB8	2213.49	-0.11206	0.0694911	-1.61258	0.106837	0.999939
PPIL6	62.2113	-0.427135	0.264957	-1.61209	0.106942	0.999939
ATF7IP2	44.8259	-0.58803	0.36485	-1.6117	0.107026	0.999939
TUBA8	13.6713	-0.960931	0.596242	-1.61165	0.107039	0.999939
SLC16A13	420.076	0.167871	0.104172	1.61148	0.107076	0.999939
MEX3D	2379.75	0.0948733	0.0588861	1.61113	0.107151	0.999939
INTU	585.702	-0.147438	0.0915175	-1.61103	0.107172	0.999939
STRADB	748.82	0.135638	0.0842132	1.61065	0.107255	0.999939
UGT1A6	198.814	0.240921	0.149734	1.60899	0.107618	0.999939
PLCD4	101.673	-0.327517	0.203606	-1.60858	0.107708	0.999939
POTEE	112.729	-0.401517	0.24962	-1.60851	0.107723	0.999939
ECI2	2111.96	0.0925362	0.0575476	1.60799	0.107837	0.999939
ACTB	146398	0.0807616	0.0502255	1.60798	0.107839	0.999939
KCNB1	38.4169	-0.557888	0.346963	-1.60792	0.107853	0.999939
CBLN3	244.63	0.227387	0.141492	1.60707	0.10804	0.999939
FERMT3	22.3615	-0.752111	0.468043	-1.60693	0.10807	0.999939
DEFB1	698.037	0.160659	0.100011	1.60642	0.108182	0.999939
CHRNB2	11.2319	-1.1838	0.737429	-1.6053	0.108427	0.999939
ATP2B2	1.14762	-3.71177	2.31232	-1.60521	0.108447	0.999939
TACR2	37.5213	0.552601	0.344259	1.60519	0.108452	0.999939
MDN1	1132.69	-0.136897	0.0852858	-1.60515	0.10846	0.999939
CSK	4319.6	0.0900836	0.0561449	1.60448	0.108607	0.999939
CYB5D2	867.776	0.131589	0.082034	1.60408	0.108697	0.999939
ITGB2	504.677	0.161649	0.100791	1.60381	0.108756	0.999939
ZNF347	1010.02	-0.11934	0.0744297	-1.60339	0.108849	0.999939
ETV2	54.3578	0.456883	0.284997	1.60312	0.108909	0.999939
CITED2	2951.11	0.09919	0.0618877	1.60274	0.108991	0.999939
ARGLU1	5238.24	-0.0830616	0.0518388	-1.6023	0.109088	0.999939
PRKD1	154.446	0.271552	0.169522	1.60187	0.109185	0.999939
NBPF20	170.441	0.274502	0.171387	1.60164	0.109234	0.999939
LSM12	1181.58	-0.12925	0.0808149	-1.59934	0.109746	0.999939
YTHDC2	2114.8	-0.0952098	0.0595444	-1.59897	0.109827	0.999939
CCDC18	309.561	-0.249942	0.156361	-1.5985	0.109932	0.999939
PNPLA2	1634.68	0.100006	0.0625746	1.59819	0.11	0.999939
TRAF5	520.477	-0.160081	0.100171	-1.59807	0.110028	0.999939
MAPK3	4039.85	0.0813415	0.0509163	1.59755	0.110143	0.999939
SAC3D1	984.309	0.130545	0.0817645	1.5966	0.110354	0.999939
SPATA2	673.213	-0.137663	0.0862284	-1.59649	0.11038	0.999939
RTEL1	85.0518	-0.390964	0.245187	-1.59456	0.110811	0.999939
IDH3A	1808.87	-0.0955576	0.0599387	-1.59426	0.110879	0.999939
S1PR5	14150.4	0.0715317	0.0448992	1.59316	0.111124	0.999939
POLR2I	357.446	0.194687	0.122279	1.59216	0.111349	0.999939
KDM7A	731.618	-0.160028	0.100517	-1.59205	0.111373	0.999939
PAXX	2095.41	0.0955699	0.0600402	1.59176	0.111438	0.999939
SIGLEC10	11.0642	-1.04925	0.659194	-1.59171	0.111449	0.999939
LMLN	369.95	-0.180732	0.113557	-1.59155	0.111485	0.999939
WDR46	1633.97	0.107821	0.067784	1.59066	0.111686	0.999939
MANSC4	1.51381	-2.99156	1.8819	-1.58965	0.111914	0.999939
CSDC2	3.41232	-1.99826	1.25738	-1.58923	0.112009	0.999939
PDLIM7	1687.62	0.113644	0.0715513	1.58829	0.112221	0.999939
PRKCE	482.915	-0.174583	0.109969	-1.58757	0.112384	0.999939
CDRT1	13.5791	-0.908713	0.57279	-1.58647	0.112633	0.999939
CD2AP	2697.49	-0.0977452	0.061691	-1.58443	0.113095	0.999939
DAPL1	4.99851	1.7444	1.10165	1.58344	0.113321	0.999939
CCDC134	439.763	0.171192	0.108132	1.58318	0.11338	0.999939
MFSD14C	1376.97	-0.113711	0.0718288	-1.58309	0.113401	0.999939
ARMC12	11.9979	-0.956597	0.604536	-1.58237	0.113566	0.999939
ATG16L2	1077.97	-0.119408	0.0755142	-1.58127	0.113817	0.999939
CNTN1	0.998479	-3.50969	2.2196	-1.58123	0.113827	0.999939
CATSPERD	0.998479	-3.50969	2.2196	-1.58123	0.113827	0.999939
PYCR3	1195.99	0.110169	0.0697184	1.5802	0.114061	0.999939
GMCL1	1544.25	-0.101915	0.0645255	-1.57945	0.114232	0.999939
NR1D1	110.784	-0.323161	0.204633	-1.57922	0.114285	0.999939
ST6GALNAC4	364.668	0.199493	0.126357	1.57881	0.114381	0.999939
EMILIN1	102.401	0.376213	0.238505	1.57738	0.114709	0.999939
CEMIP	61.0667	0.456019	0.289103	1.57736	0.114714	0.999939
TMEM191B	165.187	0.276806	0.175552	1.57678	0.114847	0.999939
MARK3	3455.13	-0.0775217	0.0491807	-1.57626	0.114965	0.999939
MANEA	327.657	-0.19398	0.123069	-1.57619	0.114982	0.999939
IRF2BP1	1793.05	0.0979797	0.0621752	1.57586	0.115057	0.999939
BPHL	529.088	0.156699	0.0994398	1.57582	0.115068	0.999939
CADM2	2.2347	-2.54635	1.61606	-1.57565	0.115105	0.999939
LRRN4CL	1.5723	2.92799	1.85851	1.57545	0.115153	0.999939
EHBP1	1153.88	-0.113307	0.0719362	-1.57511	0.115232	0.999939
LOXL3	47.897	-0.500929	0.318149	-1.57451	0.11537	0.999939
PEPD	1603.68	0.113536	0.0721139	1.5744	0.115395	0.999939
RBM41	607.732	-0.140951	0.0895382	-1.5742	0.115442	0.999939
ACSM1	11.9794	-0.955679	0.607202	-1.57391	0.115509	0.999939
ADGRG1	13517.3	0.0688567	0.0437539	1.57372	0.115551	0.999939
KREMEN1	1906.59	0.095092	0.0604304	1.57358	0.115585	0.999939
CLYBL	223.186	-0.232075	0.147499	-1.5734	0.115627	0.999939
TMEM141	1131.96	0.112353	0.0714163	1.57321	0.115669	0.999939
MEAF6	1696.45	0.0959758	0.0610249	1.57273	0.115781	0.999939
MED18	761.843	0.134658	0.0856436	1.5723	0.11588	0.999939
EIF3F	8998.24	0.0763807	0.0485914	1.5719	0.115974	0.999939
SLC44A1	3801.63	-0.0759872	0.0483436	-1.57182	0.115993	0.999939
MRPS14	929.667	-0.118214	0.075229	-1.57139	0.116093	0.999939
AZGP1	1.60997	2.92332	1.86036	1.57137	0.116097	0.999939
FAM19A5	4.14926	-1.67888	1.06916	-1.57028	0.11635	0.999939
HLTF	4535.45	-0.0820559	0.0523145	-1.56851	0.116762	0.999939
MED13	3437.48	-0.0821867	0.0523988	-1.56848	0.116768	0.999939
NAA25	2372.54	-0.0902177	0.0575646	-1.56724	0.117058	0.999939
TEAD2	179.623	-0.268367	0.171259	-1.56703	0.117109	0.999939
PIP	1.61677	-3.08035	1.96668	-1.56627	0.117286	0.999939
CHPF	21981	0.0706975	0.0451587	1.56554	0.117457	0.999939
MINDY2	3999.64	-0.0921573	0.0588856	-1.56502	0.117578	0.999939
ARNTL2	342.543	0.200982	0.12844	1.56479	0.117632	0.999939
ZNF493	354.275	-0.213146	0.136328	-1.56348	0.117939	0.999939
FBXO11	1499.79	-0.102525	0.065614	-1.56255	0.118159	0.999939
GATA3	6417.35	0.0717924	0.0459471	1.5625	0.11817	0.999939
ISOC2	1605.03	0.123186	0.0788631	1.56202	0.118283	0.999939
ZNF514	748.859	-0.145985	0.0934947	-1.56143	0.118423	0.999939
CPT2	713.713	0.132248	0.0847152	1.5611	0.118501	0.999939
CCAR1	3024.54	-0.0789836	0.0506155	-1.56046	0.11865	0.999939
EDEM3	1715.79	-0.0955822	0.0612551	-1.56039	0.118667	0.999939
SLC7A11	11972.1	-0.104396	0.0669299	-1.55978	0.118812	0.999939
TNNI3	139.411	0.294171	0.18863	1.55951	0.118875	0.999939
NUTM2D	130.915	0.289445	0.185635	1.55922	0.118945	0.999939
RAB20	2444.49	0.0951303	0.061017	1.55908	0.118978	0.999939
DHX36	1316.39	-0.114251	0.073292	-1.55885	0.119032	0.999939
CENPC	925.988	-0.118751	0.0761914	-1.55859	0.119093	0.999939
CSNK2B	698.615	0.141636	0.0908772	1.55854	0.119106	0.999939
CHIC1	280.225	-0.200815	0.128918	-1.55769	0.119306	0.999939
RNF217	817.274	-0.125987	0.0809228	-1.55688	0.1195	0.999939
ITSN2	1534.88	-0.108701	0.0698515	-1.55618	0.119666	0.999939
CEP104	1932.39	-0.0905043	0.0581777	-1.55565	0.119791	0.999939
ADAMTS13	565.36	-0.146765	0.0943571	-1.55542	0.119845	0.999939
USP9X	7470.13	-0.0750602	0.0482755	-1.55483	0.119987	0.999939
ASCC3	1271.86	-0.112709	0.0724953	-1.55471	0.120015	0.999939
MYO6	4038.51	-0.103522	0.0666276	-1.55374	0.120247	0.999939
GNB1L	349.445	0.179723	0.115696	1.55341	0.120326	0.999939
RINL	11.7852	0.963406	0.620299	1.55313	0.120392	0.999939
OS9	6055.98	0.0750441	0.0483255	1.55289	0.120449	0.999939
SAMD12	395.666	-0.212085	0.136578	-1.55285	0.120459	0.999939
SYN1	1.62885	-3.08966	1.9899	-1.55267	0.120503	0.999939
SDR39U1	350.762	0.186458	0.120127	1.55217	0.120621	0.999939
AFG1L	77.1457	0.369601	0.238238	1.55139	0.120809	0.999939
LIN9	721.085	-0.136226	0.0878314	-1.55099	0.120904	0.999939
RMND1	384.953	-0.18373	0.118468	-1.55089	0.120928	0.999939
EIF5A	17980.7	0.0601354	0.0387791	1.55072	0.12097	0.999939
LDHB	1233.46	0.134929	0.08703	1.55038	0.121051	0.999939
FSD1L	128.467	-0.281543	0.181614	-1.55023	0.121086	0.999939
BTBD11	206.159	0.224871	0.145069	1.5501	0.121118	0.999939
ABAT	131.26	-0.288379	0.186042	-1.55007	0.121124	0.999939
CEP95	952.277	-0.126239	0.0814537	-1.54982	0.121184	0.999939
EVL	1184.2	0.110989	0.0716231	1.54962	0.121232	0.999939
TOMM22	2972.09	0.0788973	0.0509143	1.54961	0.121235	0.999939
CFP	11.1994	-1.01336	0.653945	-1.54961	0.121236	0.999939
SELENOM	2221.39	0.107371	0.0693267	1.54876	0.121439	0.999939
FOXO6	500.856	0.166482	0.107551	1.54794	0.121636	0.999939
PCGF1	885.527	-0.120102	0.0775915	-1.54788	0.121652	0.999939
CYB5R2	18.2008	0.762007	0.49232	1.54779	0.121674	0.999939
FAM91A1	3623.95	-0.0767333	0.0495805	-1.54765	0.121706	0.999939
SGIP1	4.65128	-1.61539	1.04386	-1.54752	0.121739	0.999939
KRT19	95976.5	0.0761681	0.0492333	1.54708	0.121843	0.999939
RIOX1	330.577	0.191246	0.123648	1.54669	0.121937	0.999939
AASS	201.772	0.233333	0.150868	1.5466	0.121961	0.999939
STRN3	1818.37	-0.0919041	0.0594308	-1.5464	0.122007	0.999939
ZGRF1	708.675	-0.141481	0.0914957	-1.54631	0.122029	0.999939
LRRC23	164.978	0.255793	0.165499	1.54559	0.122204	0.999939
TP53	2336.68	0.101295	0.0655467	1.54538	0.122254	0.999939
RPS20	33384.5	0.0594571	0.0384763	1.54529	0.122276	0.999939
KMT2E	2895.21	-0.0813909	0.0526714	-1.54526	0.122284	0.999939
NUP58	3978.31	-0.0841823	0.0544816	-1.54515	0.12231	0.999939
DNAJC1	1450.7	0.106071	0.068648	1.54515	0.122311	0.999939
FUCA2	2073.08	0.096577	0.062506	1.54508	0.122326	0.999939
ZNF33A	1612.39	-0.0991927	0.0642172	-1.54464	0.122432	0.999939
MGAT4B	10221.7	0.0680995	0.0440882	1.54462	0.122438	0.999939
CARD17	35.4213	-0.678681	0.439393	-1.54459	0.122446	0.999939
SHARPIN	2714.01	0.091064	0.0589726	1.54417	0.122546	0.999939
GCNA	17.6946	-0.765206	0.495708	-1.54366	0.12267	0.999939
SLC35B2	3125.78	0.076359	0.0494809	1.5432	0.122782	0.999939
CALHM3	18.7001	-0.782123	0.506821	-1.54319	0.122784	0.999939
THAP10	211.038	0.22259	0.1446	1.53935	0.123718	0.999939
USP49	394.803	-0.169999	0.110477	-1.53878	0.123858	0.999939
KATNB1	614.819	0.142607	0.0926982	1.5384	0.12395	0.999939
TFB2M	844.522	0.123511	0.0802963	1.53819	0.124001	0.999939
CHP1	4193.33	0.080203	0.0521426	1.53815	0.124013	0.999939
GALNT12	159.595	0.252988	0.164499	1.53792	0.124067	0.999939
PARP6	1526.85	-0.107798	0.0701146	-1.53745	0.124183	0.999939
SLC28A1	26.5559	-0.645311	0.419792	-1.53722	0.12424	0.999939
COPS6	3868.56	0.0788149	0.0512753	1.53709	0.124271	0.999939
PCNT	3037.2	-0.094939	0.0618108	-1.53596	0.124548	0.999939
PRKCA	556.611	-0.167993	0.109393	-1.53568	0.124616	0.999939
NRGN	90.2565	0.357697	0.233021	1.53504	0.124773	0.999939
CDC6	2548.12	0.0939107	0.0611972	1.53456	0.124893	0.999939
RNF167	2689.24	0.0816549	0.0532228	1.53421	0.124979	0.999939
AVEN	612.923	0.148227	0.0966211	1.53411	0.125003	0.999939
POLR3B	328.178	0.184532	0.120297	1.53397	0.125038	0.999939
B4GALT2	3355.5	0.0865169	0.0564294	1.53319	0.12523	0.999939
IPO7	12451.8	-0.0631223	0.041174	-1.53306	0.12526	0.999939
AL121753.1	6.16249	-1.32823	0.866436	-1.53297	0.125282	0.999939
PRPF4B	3284.98	-0.0830811	0.0542071	-1.53266	0.125359	0.999939
DMTF1	1294.58	-0.125688	0.0820107	-1.53258	0.125379	0.999939
HRNR	15.0994	-0.823514	0.537542	-1.532	0.125522	0.999939
LTBP2	1197.95	0.117079	0.0764384	1.53168	0.125602	0.999939
VOPP1	1547.38	0.104963	0.0685627	1.5309	0.125794	0.999939
HSPB8	86.3231	-0.353614	0.231036	-1.53056	0.125878	0.999939
LRSAM1	1338.11	0.102475	0.0669656	1.53027	0.125951	0.999939
SLC10A3	1471.19	0.108747	0.0710838	1.52984	0.126055	0.999939
GPC1	9388.45	0.0664857	0.0434685	1.52951	0.126137	0.999939
INPP5J	147.11	-0.297473	0.194542	-1.5291	0.126241	0.999939
LYNX1-SLURP2	16.6453	0.816814	0.53434	1.52864	0.126354	0.999939
PGPEP1	314.879	-0.195803	0.128102	-1.52849	0.126391	0.999939
FBXW7	884.605	0.120324	0.0787214	1.52848	0.126395	0.999939
KRTAP5-9	2.1629	-2.55992	1.67664	-1.52681	0.126808	0.999939
GYS1	2585.86	0.0960719	0.0629338	1.52655	0.126872	0.999939
RFX7	1782.69	-0.100855	0.0660988	-1.52582	0.127055	0.999939
ZBTB6	821.792	-0.12281	0.080503	-1.52553	0.127127	0.999939
TMX3	3031.53	-0.0788092	0.0517404	-1.52316	0.127718	0.999939
ITM2C	2534.6	0.0910284	0.0597696	1.52299	0.127762	0.999939
U2AF1	169.005	0.651033	0.427719	1.52211	0.127983	0.999939
CHD1	2223.15	-0.0874565	0.0574609	-1.52202	0.128004	0.999939
FZD10	345.756	0.179793	0.118131	1.52198	0.128014	0.999939
QDPR	1413.72	0.10028	0.0658999	1.5217	0.128084	0.999939
AC116366.3	2.17164	2.49031	1.63849	1.51988	0.128541	0.999939
ISCA1	1062.64	-0.114328	0.0752509	-1.51929	0.128689	0.999939
SMIM10L1	461.355	0.157601	0.103735	1.51926	0.128696	0.999939
FAM221A	1.64919	2.99372	1.97105	1.51885	0.128801	0.999939
GPS1	2736.8	0.095805	0.0630843	1.51868	0.128842	0.999939
SENP1	254.197	-0.209617	0.138101	-1.51785	0.129053	0.999939
ZBTB32	58.9194	-0.447097	0.29457	-1.5178	0.129066	0.999939
EHD2	6263.92	0.0765832	0.0504599	1.5177	0.129089	0.999939
TMEM161A	1912.44	0.0973822	0.0641749	1.51745	0.129153	0.999939
FAM228A	5.63241	-1.39395	0.918735	-1.51725	0.129204	0.999939
RGPD6	73.5886	1.14027	0.751577	1.51717	0.129223	0.999939
KCNIP2	52.9648	-0.428313	0.282391	-1.51673	0.129334	0.999939
NME9	18.0368	-0.742219	0.489416	-1.51654	0.129383	0.999939
RB1	1875.35	-0.0887854	0.058575	-1.51576	0.129581	0.999939
AC013394.1	35.8375	-0.544466	0.359246	-1.51558	0.129625	0.999939
SPARC	7.53468	-1.24972	0.825069	-1.51469	0.129851	0.999939
RPS26	4024.72	0.0710682	0.0469254	1.51449	0.129901	0.999939
BRD4	4200.41	0.0765142	0.0505311	1.5142	0.129975	0.999939
ZNF284	46.6846	0.493095	0.325662	1.51413	0.129992	0.999939
DHCR7	16480.4	0.0864257	0.0570917	1.51381	0.130075	0.999939
BTAF1	2584.52	-0.0847821	0.0560086	-1.51373	0.130093	0.999939
DLX4	173.283	0.243248	0.160707	1.51362	0.130123	0.999939
HOXB5	120.622	-0.317629	0.209876	-1.51342	0.130174	0.999939
METTL26	1590.43	0.106579	0.0704315	1.51323	0.130222	0.999939
HCST	2.76768	2.20214	1.45624	1.51221	0.130479	0.999939
BCAT2	2357.13	0.0827834	0.0547482	1.51207	0.130515	0.999939
ABCG2	1.52767	2.8908	1.91365	1.51062	0.130884	0.999939
ANKMY2	591.801	0.137505	0.0910631	1.51	0.131043	0.999939
C1orf52	896.562	-0.121946	0.0807633	-1.50992	0.131064	0.999939
TBL3	2000.5	0.1015	0.0672383	1.50955	0.131158	0.999939
PRSS16	867.721	0.117796	0.0780438	1.50936	0.131207	0.999939
GID8	2465.48	0.0852697	0.0564944	1.50935	0.13121	0.999939
BTBD18	23.6225	-0.68992	0.457339	-1.50856	0.131413	0.999939
BCL7C	2104.13	0.0918007	0.0608548	1.50852	0.131421	0.999939
B3GALT1	1.63145	3.00554	1.99303	1.50803	0.131547	0.999939
CCER2	22.0699	-0.683949	0.453576	-1.50791	0.131579	0.999939
HNRNPH1	13399.6	-0.0600748	0.0398658	-1.50693	0.131829	0.999939
VDR	296.697	0.195225	0.129556	1.50687	0.131843	0.999939
UHMK1	7080.82	-0.0648027	0.0430094	-1.50671	0.131885	0.999939
OXLD1	1277.88	0.100014	0.0663837	1.50661	0.131912	0.999939
EBF1	14.629	0.816957	0.542266	1.50656	0.131923	0.999939
SOWAHA	69.2469	0.388853	0.258204	1.50599	0.132069	0.999939
SRSF11	7639.83	-0.0664835	0.0441704	-1.50516	0.132283	0.999939
DTWD2	323.219	0.186716	0.12408	1.50479	0.132377	0.999939
RRNAD1	1020.15	0.1142	0.0758922	1.50477	0.132384	0.999939
ZNF529	573.831	-0.139728	0.0928611	-1.5047	0.132401	0.999939
RPS16	32062.6	0.0661797	0.043996	1.50422	0.132525	0.999939
ANO3	699.985	0.138659	0.0921826	1.50418	0.132535	0.999939
CYP27B1	51.6594	-0.434868	0.28914	-1.504	0.13258	0.999939
CLSPN	443.764	0.187832	0.124923	1.50359	0.132688	0.999939
SLC25A36	4601.35	-0.075049	0.0499146	-1.50355	0.132698	0.999939
PRPH2	3.31491	1.89469	1.26018	1.50351	0.132707	0.999939
USP51	5.53777	-1.49785	0.996715	-1.50279	0.132893	0.999939
HLA-DRB5	85.2977	0.40738	0.271121	1.50258	0.132948	0.999939
HNRNPL	7137.03	0.0634181	0.0422255	1.50189	0.133125	0.999939
C1QL1	707.929	0.155444	0.103507	1.50178	0.133155	0.999939
GALK1	1792.39	0.0942587	0.0627866	1.50125	0.13329	0.999939
GUF1	1199.42	-0.106735	0.0711456	-1.50023	0.133556	0.999939
ZAP70	4.91318	-1.45526	0.970032	-1.50021	0.133559	0.999939
HCAR3	7.27594	-1.24437	0.829523	-1.50011	0.133587	0.999939
EPOP	2305.78	0.0962023	0.0641304	1.5001	0.133587	0.999939
SLC6A8	4381.97	0.101068	0.0674133	1.49922	0.133815	0.999939
HECTD3	1398.11	0.106014	0.0707329	1.49879	0.133929	0.999939
R3HCC1	1130.46	0.103114	0.0688067	1.4986	0.133978	0.999939
CYP2E1	95.7121	-0.329977	0.220248	-1.49821	0.134079	0.999939
HNRNPH3	6053.9	-0.0697338	0.046569	-1.49743	0.134282	0.999939
DAPK2	80.5519	0.374732	0.250257	1.49739	0.134291	0.999939
ZNF232	479.4	-0.163259	0.109073	-1.49678	0.13445	0.999939
METRN	3664.98	0.0937466	0.0626355	1.4967	0.134471	0.999939
ANTXRL	22.2316	-0.651727	0.435479	-1.49657	0.134504	0.999939
ELOVL1	5017.75	0.0724365	0.0484141	1.49619	0.134605	0.999939
CTDSP1	6157.04	0.0691839	0.0462485	1.49592	0.134675	0.999939
NLRX1	2519.59	0.0840941	0.0562198	1.49581	0.134704	0.999939
WDR1	11162.6	0.0611936	0.0409167	1.49557	0.134767	0.999939
WBP11	5331.21	0.0687921	0.0460004	1.49547	0.134793	0.999939
UVSSA	2099.19	-0.124622	0.0833582	-1.49502	0.13491	0.999939
SF3A1	3559.09	0.076804	0.0513895	1.49455	0.135033	0.999939
FO681492.1	1253.28	0.114555	0.0766885	1.49376	0.135237	0.999939
LIG4	428.865	-0.168851	0.11308	-1.4932	0.135384	0.999939
SDF4	8786.13	0.0673717	0.0451315	1.49279	0.135493	0.999939
STAT5B	1299.91	-0.121921	0.081689	-1.4925	0.135568	0.999939
PIGS	3300.72	0.0759227	0.0508832	1.4921	0.135673	0.999939
PELI3	882.268	0.128837	0.0863601	1.49186	0.135737	0.999939
NOTCH4	15.3916	-0.851273	0.570759	-1.49147	0.135837	0.999939
SEC61A1	9981.11	0.064219	0.0430614	1.49133	0.135874	0.999939
FBXO24	38.7112	-0.510377	0.342238	-1.49129	0.135885	0.999939
MIB2	1955.57	0.0854575	0.0573338	1.49053	0.136086	0.999939
MAST1	176.592	0.25264	0.169555	1.49001	0.136221	0.999939
LHFPL1	19.4369	0.760771	0.510691	1.48969	0.136306	0.999939
RWDD1	711.247	-0.13701	0.0919772	-1.48961	0.136326	0.999939
NBPF15	1186.72	-0.139314	0.0935335	-1.48946	0.136367	0.999939
DNPH1	5333.31	0.0719757	0.0483298	1.48926	0.136419	0.999939
DDX21	8058.43	-0.0728103	0.0488978	-1.48903	0.136479	0.999939
HNRNPM	9198.28	0.0634848	0.0426422	1.48878	0.136546	0.999939
SUN2	7142.36	0.071702	0.048169	1.48855	0.136606	0.999939
ADRM1	2215.58	0.109577	0.0736194	1.48843	0.136639	0.999939
GPN1	1220.5	0.116778	0.0784588	1.48839	0.136647	0.999939
ABCA3	2226.75	0.0883948	0.0593896	1.48839	0.136648	0.999939
ZFP28	4.78361	-1.45117	0.975174	-1.48811	0.136722	0.999939
NECTIN1	17381.3	0.0706526	0.0475235	1.48669	0.137098	0.999939
SMG7	3253.09	-0.0859087	0.0577935	-1.48648	0.137153	0.999939
SSR4	4245.84	0.0779786	0.0524595	1.48645	0.13716	0.999939
ELK4	4861.23	-0.0753248	0.050684	-1.48617	0.137235	0.999939
CORO1B	2788.02	0.0853479	0.0574423	1.4858	0.137332	0.999939
DAW1	5.03294	-1.51051	1.01704	-1.4852	0.13749	0.999939
RABL2A	527.691	-0.144658	0.0974131	-1.48499	0.137546	0.999939
WDR61	1585.08	-0.0939021	0.0632494	-1.48463	0.137641	0.999939
ASNS	192.299	-0.26299	0.177284	-1.48343	0.137959	0.999939
GAREM2	1.44435	-2.89294	1.95046	-1.48321	0.138019	0.999939
ATM	1241.13	-0.12064	0.0813704	-1.4826	0.138181	0.999939
ARHGAP8	206.716	-0.274215	0.184963	-1.48254	0.138196	0.999939
PCMTD1	2777.6	-0.100449	0.0677881	-1.48181	0.13839	0.999939
UNK	997.655	-0.112515	0.075955	-1.48134	0.138517	0.999939
SLC25A51	598.631	0.13527	0.0913177	1.48131	0.138523	0.999939
TXNL4A	3164.18	0.0801409	0.0541054	1.4812	0.138554	0.999939
GPR68	48.3268	-0.437503	0.295585	-1.48013	0.138839	0.999939
MIA2	2004.19	-0.10609	0.0717061	-1.47951	0.139005	0.999939
AIPL1	27.1319	-0.621394	0.42019	-1.47884	0.139183	0.999939
PLAC8L1	2.4484	-2.12655	1.43883	-1.47798	0.139414	0.999939
ZFYVE16	5615.28	-0.0721721	0.0488456	-1.47755	0.139527	0.999939
PLEKHA1	1757.33	-0.0882736	0.0597469	-1.47746	0.139553	0.999939
KRTAP3-3	1.04201	3.46299	2.34436	1.47716	0.139633	0.999939
ZNF283	532.784	-0.15349	0.103979	-1.47616	0.1399	0.999939
CDSN	1.06714	3.49101	2.36602	1.47548	0.140084	0.999939
AL592183.1	369.701	0.173636	0.117717	1.47503	0.140206	0.999939
EIF2AK2	5138.97	-0.0747512	0.0506851	-1.47482	0.140262	0.999939
GNAS	27901.2	0.0629556	0.0426948	1.47455	0.140334	0.999939
SLC35A3	1253.97	-0.120426	0.0816705	-1.47454	0.140337	0.999939
CUL9	1543.41	-0.0952704	0.0646166	-1.47439	0.140376	0.999939
PPP2R3A	1014.89	-0.11232	0.0761824	-1.47436	0.140385	0.999939
RGL4	68.5736	-0.414175	0.280945	-1.47422	0.140422	0.999939
HEXIM2	177.888	-0.262686	0.178201	-1.4741	0.140454	0.999939
SLCO2A1	4.74824	-1.45521	0.987401	-1.47377	0.140542	0.999939
CPNE9	2.07069	-2.42086	1.64314	-1.47331	0.140668	0.999939
TSTD3	51.8597	0.42974	0.291753	1.47296	0.140762	0.999939
FAM133B	498.286	0.162111	0.110067	1.47283	0.140796	0.999939
NEU2	1.49117	2.82814	1.92046	1.47264	0.140849	0.999939
RNPEPL1	3788.76	0.0814338	0.0553025	1.47252	0.140882	0.999939
SYNGR3	1802.39	0.0885991	0.0601847	1.47212	0.140989	0.999939
C12orf76	474.402	-0.149287	0.101438	-1.47171	0.141098	0.999939
USP48	3539.8	-0.0731518	0.0497089	-1.47161	0.141127	0.999939
HSF2BP	108.651	0.311165	0.211624	1.47037	0.141462	0.999939
ZNF703	691.064	0.127011	0.0863812	1.47036	0.141464	0.999939
DOCK3	184.51	-0.234619	0.159629	-1.46978	0.141621	0.999939
HMGN2	12297.6	0.0655898	0.0446419	1.46924	0.141767	0.999939
CHST7	982.029	0.124561	0.0847802	1.46922	0.141773	0.999939
ZSCAN26	318.12	-0.173726	0.118252	-1.46912	0.141802	0.999939
RTN4R	1631.47	0.0948769	0.0645874	1.46897	0.141841	0.999939
C20orf144	49.8876	-0.444337	0.302508	-1.46884	0.141875	0.999939
CPXM1	13.1618	0.861732	0.586674	1.46884	0.141876	0.999939
TNPO1	6132.72	-0.0673311	0.0458467	-1.46861	0.141938	0.999939
LENG8	7147.29	-0.0948451	0.0645891	-1.46844	0.141986	0.999939
IER2	3797.02	0.0869548	0.0592541	1.46749	0.142243	0.999939
AKAP9	1997.5	-0.108496	0.0739333	-1.46749	0.142244	0.999939
NDUFA11	489.308	0.15606	0.106348	1.46744	0.142256	0.999939
TNRC6A	3044.28	-0.0816242	0.0556247	-1.46741	0.142264	0.999939
EN2	665.529	-0.12921	0.0880737	-1.46707	0.142357	0.999939
PRICKLE2	13.8393	-0.81382	0.554846	-1.46675	0.142444	0.999939
ZDHHC12	1008.21	0.107228	0.0731089	1.46669	0.142461	0.999939
FTH1	30222.5	0.0657212	0.0448139	1.46653	0.142503	0.999939
RAG2	0.931796	-3.37869	2.30667	-1.46475	0.142989	0.999939
SERF2	10082.6	0.08131	0.0555278	1.46431	0.143109	0.999939
PAQR4	848.179	0.148162	0.101201	1.46404	0.143183	0.999939
RASAL2	1856.79	-0.0883935	0.0603828	-1.46388	0.143226	0.999939
CCDC85B	2110.52	0.0886689	0.0605877	1.46348	0.143336	0.999939
URI1	2854.04	0.0772302	0.0527754	1.46337	0.143365	0.999939
CEP350	1717.05	-0.0950909	0.0649981	-1.46298	0.143473	0.999939
IL17RD	492.651	0.145059	0.0991746	1.46267	0.143559	0.999939
SEMA4G	45.3933	-0.490686	0.335582	-1.46219	0.143689	0.999939
SLC25A5	8920.63	0.0614939	0.0420737	1.46158	0.143857	0.999939
RBM38	2082.61	0.0960792	0.0657399	1.46151	0.143876	0.999939
DECR1	2440.93	0.084823	0.0580391	1.46148	0.143884	0.999939
MAPK11	270.798	0.192681	0.131849	1.46137	0.143913	0.999939
SLC4A1AP	1240.58	0.102195	0.0699349	1.46129	0.143936	0.999939
ILVBL	4160.83	0.072792	0.0498284	1.46085	0.144056	0.999939
DAB2IP	3445.89	0.0788587	0.054012	1.46002	0.144284	0.999939
COX6A1	1940.13	0.0911704	0.0624652	1.45954	0.144417	0.999939
UBXN6	3904.25	0.0740784	0.0507932	1.45843	0.144722	0.999939
CAPN2	11306.8	0.0605486	0.0415501	1.45724	0.14505	0.999939
CCSER2	1549.44	-0.0912511	0.0626267	-1.45706	0.145099	0.999939
GABPA	1448.95	-0.104821	0.0719414	-1.45704	0.145106	0.999939
RGPD4	3.48773	-1.71469	1.17816	-1.45539	0.14556	0.999939
SPAAR	1.04303	3.43026	2.35694	1.45539	0.145561	0.999939
FRMD1	1.04303	3.43026	2.35694	1.45539	0.145561	0.999939
PHETA1	723.092	0.127395	0.0875532	1.45506	0.145653	0.999939
COQ2	1079.58	0.10386	0.0713813	1.455	0.145668	0.999939
RINT1	686.433	-0.133951	0.0921062	-1.45431	0.145859	0.999939
ZNF254	451.341	-0.157323	0.108195	-1.45407	0.145928	0.999939
SRP68	4885.71	0.0746951	0.0513856	1.45362	0.146052	0.999939
DYRK1A	3517.84	-0.0699669	0.0481345	-1.45357	0.146065	0.999939
PATE4	1.46867	2.76705	1.90417	1.45316	0.14618	0.999939
TAGLN	208.811	-0.226622	0.155969	-1.45299	0.146226	0.999939
ITSN1	1568.71	-0.0978557	0.0673487	-1.45297	0.146232	0.999939
RPL22	7638.29	0.0633455	0.0436038	1.45275	0.146292	0.999939
MAB21L4	634.782	0.131995	0.0908736	1.45252	0.146358	0.999939
RHOB	1814.48	0.0962061	0.0662766	1.45159	0.146617	0.999939
FAM98C	1355.68	0.10198	0.0702621	1.45143	0.146661	0.999939
CKMT2	39.2058	-0.475203	0.327433	-1.4513	0.146697	0.999939
UBXN11	1223	0.10328	0.0711658	1.45126	0.146708	0.999939
MED12L	91.4493	0.311246	0.214477	1.45119	0.146728	0.999939
SALL4	2.89303	-1.8896	1.30212	-1.45117	0.146731	0.999939
TMEM181	2643.73	-0.0765141	0.052727	-1.45114	0.146741	0.999939
ICE1	2116.1	-0.0881706	0.0607629	-1.45106	0.146763	0.999939
FOXN2	1326.07	-0.105387	0.0726521	-1.45057	0.146901	0.999939
ANKRD46	733.031	0.128166	0.0883624	1.45046	0.146929	0.999939
FADS3	1583.68	0.105254	0.0725774	1.45023	0.146994	0.999939
FBXW10	10.7278	-0.959039	0.661361	-1.4501	0.147031	0.999939
QPRT	8717.13	0.0605383	0.0417576	1.44975	0.147127	0.999939
CCDC166	20.4193	-0.688695	0.475099	-1.44958	0.147175	0.999939
CEBPD	3425	0.0742596	0.0512358	1.44937	0.147235	0.999939
UTP23	935.905	-0.107758	0.0743852	-1.44865	0.147436	0.999939
ZKSCAN1	4018.32	-0.0759849	0.052455	-1.44857	0.147457	0.999939
PMF1-BGLAP	1.45211	2.79396	1.92967	1.4479	0.147645	0.999939
SZT2	2151.07	-0.099453	0.0687015	-1.44761	0.147726	0.999939
TAF9	1911.7	-0.093287	0.0644739	-1.44689	0.147926	0.999939
TOGARAM1	59.7663	0.402433	0.278204	1.44654	0.148026	0.999939
ASGR1	0.925843	3.28535	2.27119	1.44654	0.148027	0.999939
MAN2A1	3142.12	-0.0836194	0.0578416	-1.44566	0.148272	0.999939
LGMN	3072.55	0.0731699	0.050627	1.44527	0.148381	0.999939
FAM104B	281.152	-0.190793	0.13208	-1.44452	0.148592	0.999939
CNTNAP3B	40.8834	0.517627	0.358369	1.4444	0.148628	0.999939
TTC5	595.333	-0.146279	0.101283	-1.44426	0.148666	0.999939
RFNG	1354.13	0.101594	0.070345	1.44422	0.148677	0.999939
NDUFAF2	1140.64	-0.106175	0.0735213	-1.44414	0.148701	0.999939
ANP32B	9870.73	0.0627942	0.0434947	1.44372	0.148818	0.999939
ANKRD54	1009.24	0.10854	0.075188	1.44358	0.148857	0.999939
STX7	954.043	-0.113152	0.0784215	-1.44288	0.149056	0.999939
TMEM217	19.0341	0.733973	0.508919	1.44222	0.149241	0.999939
SCPEP1	1144.51	0.109259	0.0757807	1.44177	0.149366	0.999939
PFKL	10851.1	0.066164	0.0458916	1.44175	0.149374	0.999939
MEN1	2454.34	0.0824133	0.0571622	1.44175	0.149374	0.999939
SERF1B	57.5135	-0.455875	0.316209	-1.44169	0.14939	0.999939
RXYLT1	392.7	0.159379	0.110582	1.44127	0.149509	0.999939
ETNK1	2058.66	-0.0828716	0.0575142	-1.44089	0.149616	0.999939
MRPL41	1977.59	0.110242	0.0765207	1.44068	0.149676	0.999939
TFR2	12.3262	-0.835555	0.580075	-1.44043	0.149747	0.999939
PSMF1	3028.45	0.0811369	0.0563293	1.4404	0.149754	0.999939
NFKBIB	707.214	0.13235	0.0919788	1.43892	0.150174	0.999939
NDUFAF5	344.416	0.168951	0.117426	1.43879	0.150211	0.999939
ZNF541	14.5426	-0.8274	0.575114	-1.43867	0.150243	0.999939
RNF152	828.004	-0.120915	0.0840531	-1.43856	0.150276	0.999939
DYNC1LI1	1213.39	-0.100089	0.069606	-1.43793	0.150453	0.999939
HOOK3	3838.29	-0.0771211	0.0536454	-1.43761	0.150545	0.999939
ANLN	5856.59	-0.0647233	0.0450233	-1.43755	0.150562	0.999939
KIF14	2664.49	-0.0903072	0.0628257	-1.43742	0.150598	0.999939
ALS2CR12	5.76523	-1.42709	0.993088	-1.43702	0.150712	0.999939
PSMA5	4183.8	0.0742655	0.0516831	1.43694	0.150735	0.999939
NUFIP1	312.194	0.198501	0.138305	1.43524	0.151218	0.999939
ORC4	1501.94	-0.0916767	0.0639372	-1.43386	0.151613	0.999939
ARG1	3.00355	-1.82619	1.27386	-1.43358	0.151692	0.999939
SOCS5	1151.7	-0.103761	0.0723972	-1.43322	0.151795	0.999939
N4BP2L1	2.18681	2.49444	1.74128	1.43253	0.151992	0.999939
CYP4F2	2.63026	2.01573	1.40731	1.43233	0.15205	0.999939
CMTM7	328.992	-0.228138	0.1593	-1.43213	0.152107	0.999939
HTD2	3.56246	1.66973	1.16627	1.43169	0.152233	0.999939
TSR3	1994.41	0.101302	0.0707658	1.43151	0.152285	0.999939
THAP9	147.728	-0.260477	0.182009	-1.43112	0.152396	0.999939
KCNT2	231.559	-0.211371	0.147702	-1.43106	0.152413	0.999939
RBM15	1288.97	-0.103279	0.0721703	-1.43105	0.152417	0.999939
CDH15	11.8301	0.884813	0.618351	1.43092	0.152452	0.999939
NXPH4	548.515	0.145251	0.101509	1.43092	0.152452	0.999939
FREM1	0.884528	-3.31727	2.31847	-1.4308	0.152486	0.999939
KMT2D	4421.85	-0.100688	0.070372	-1.4308	0.152487	0.999939
PCBD1	2197.82	0.082398	0.0575914	1.43073	0.152506	0.999939
C2orf74	0.951211	-3.45051	2.41182	-1.43067	0.152525	0.999939
MRAP2	1.56651	2.89695	2.02523	1.43043	0.152593	0.999939
MYSM1	1327.55	-0.0959996	0.0671188	-1.43029	0.152633	0.999939
C19orf53	3039.22	0.0777381	0.0543627	1.42999	0.15272	0.999939
DDX5	10599.8	-0.0648385	0.0453528	-1.42965	0.152818	0.999939
UBR2	2233.61	-0.104723	0.0732789	-1.42911	0.152974	0.999939
SLC34A3	303.772	-0.208541	0.145969	-1.42867	0.1531	0.999939
SLC25A27	252.457	-0.211849	0.148299	-1.42852	0.153141	0.999939
FAM49B	3874.62	-0.0778301	0.0545243	-1.42744	0.153453	0.999939
INSYN1	3540.72	0.077167	0.054069	1.4272	0.153524	0.999939
OXSM	565.196	-0.13055	0.0915241	-1.4264	0.153754	0.999939
DNAJB14	2482.96	-0.0900106	0.0631186	-1.42605	0.153853	0.999939
ACYP2	303.716	0.173672	0.121789	1.42601	0.153864	0.999939
ITFG2	550.431	0.141715	0.0993857	1.42591	0.153894	0.999939
FSCN1	743.373	0.142404	0.0998833	1.42571	0.153953	0.999939
SOX30	0.923057	3.28143	2.30175	1.42562	0.153978	0.999939
MTX3	2498.06	-0.0806284	0.0565621	-1.42548	0.154017	0.999939
PPP1R35	1306.94	0.0931519	0.0653545	1.42533	0.154061	0.999939
GLTPD2	131.002	0.267659	0.187794	1.42528	0.154077	0.999939
NPHP3	295.244	-0.185869	0.130429	-1.42506	0.154139	0.999939
ZNF426	416.374	0.159624	0.112063	1.42441	0.154329	0.999939
HERC5	505.545	0.149895	0.105265	1.42397	0.154454	0.999939
TACC1	94.1452	-0.336311	0.2362	-1.42384	0.154494	0.999939
PHTF2	6041.09	-0.0695358	0.0488473	-1.42353	0.154581	0.999939
GPR153	1130.02	0.111621	0.0784182	1.42341	0.154618	0.999939
ZNF534	3.02256	1.78253	1.25244	1.42324	0.154666	0.999939
ZNF230	187.676	-0.218825	0.15377	-1.42306	0.154718	0.999939
ELN	3.45833	-1.73289	1.21772	-1.42306	0.15472	0.999939
DDI2	3524.13	-0.0866609	0.0609366	-1.42215	0.154983	0.999939
AC240274.1	241.907	0.209553	0.147352	1.42213	0.15499	0.999939
SPAG9	4126.84	-0.0764514	0.0537615	-1.42205	0.155012	0.999939
PITX1	2314.88	0.0992597	0.0698163	1.42173	0.155106	0.999939
ALDH3A1	235.795	0.21593	0.15188	1.42172	0.155108	0.999939
SRRT	4950.6	0.0697234	0.0490446	1.42163	0.155133	0.999939
ZBTB25	748.516	-0.125198	0.0880692	-1.42158	0.155147	0.999939
SFN	29328.2	0.0691074	0.0486239	1.42126	0.15524	0.999939
ZNF600	628.272	-0.127038	0.0893859	-1.42123	0.155251	0.999939
RFTN2	7.16195	-1.25386	0.88242	-1.42094	0.155334	0.999939
TYSND1	5379.83	0.0664684	0.0467821	1.42081	0.155373	0.999939
ELMO2	1006.73	0.105147	0.0740458	1.42003	0.155599	0.999939
ZKSCAN8	1508.05	-0.099111	0.069803	-1.41987	0.155646	0.999939
SERPINB5	1098.68	0.107414	0.0756688	1.41952	0.155747	0.999939
SLC52A3	647.665	0.134543	0.0948109	1.41906	0.155881	0.999939
ZNF221	86.3265	0.316205	0.222894	1.41863	0.156007	0.999939
KAT6A	3373.5	-0.0862481	0.0608081	-1.41837	0.156084	0.999939
PRPF4	1538.1	0.0888232	0.0626278	1.41827	0.156112	0.999939
CFI	9.45652	0.993819	0.700738	1.41825	0.156119	0.999939
DIP2A	3380.2	-0.0916654	0.0646524	-1.41782	0.156244	0.999939
TMEM68	1700.62	-0.0881507	0.0621791	-1.41769	0.156281	0.999939
FAM186A	17.1064	-0.804443	0.567506	-1.4175	0.156335	0.999939
BRAT1	3120.14	0.078452	0.0553562	1.41722	0.156418	0.999939
MMP16	1.98695	2.33595	1.64956	1.41611	0.156745	0.999939
LUC7L3	4609.91	-0.0733711	0.0518143	-1.41604	0.156764	0.999939
SEMA4B	9307.11	0.0714918	0.0505039	1.41557	0.156902	0.999939
FPGS	1507.64	0.0908504	0.0642154	1.41478	0.157134	0.999939
CAMK2N2	31.5627	0.538226	0.38045	1.41471	0.157155	0.999939
ENDOG	1167.53	0.124507	0.088045	1.41412	0.157325	0.999939
PSENEN	644.587	0.12569	0.0888906	1.41398	0.157367	0.999939
FRMD5	29.8132	-0.530807	0.375497	-1.41361	0.157475	0.999939
HK3	1.41305	2.75902	1.95205	1.4134	0.157539	0.999939
PRPF6	3159.8	0.0758564	0.0536733	1.4133	0.157568	0.999939
PIGA	350.243	0.170914	0.120963	1.41294	0.157673	0.999939
NIPBL	3066.05	-0.0764865	0.0541508	-1.41247	0.157811	0.999939
BCAR1	4765.11	0.0756552	0.0535762	1.41211	0.157919	0.999939
FLNC	2.74729	2.15384	1.52648	1.41099	0.158248	0.999939
SERPINH1	12627	0.0606699	0.0430198	1.41028	0.158457	0.999939
ZNF546	106.943	-0.312521	0.221603	-1.41027	0.158459	0.999939
SPATA5	1526.72	-0.105391	0.0747574	-1.40977	0.158608	0.999939
CACNA1D	634.251	0.130396	0.0924977	1.40972	0.158623	0.999939
AC092042.3	27.976	-0.557397	0.395491	-1.40938	0.158722	0.999939
FGD1	1755.48	0.0904514	0.0641787	1.40937	0.158726	0.999939
KLHL3	1.43908	-2.88822	2.05	-1.40889	0.158867	0.999939
TBX15	1.96423	-2.44987	1.73911	-1.40869	0.158927	0.999939
DCTPP1	2286.91	0.0783043	0.0555873	1.40867	0.158933	0.999939
ANKRD63	1.43629	-2.88825	2.05106	-1.40817	0.15908	0.999939
HNRNPUL2-BSCL2	0.975038	-3.43771	2.44156	-1.408	0.159131	0.999939
IRGC	0.975038	-3.43771	2.44156	-1.408	0.159131	0.999939
TAPBP	20039.8	0.0780312	0.0554356	1.4076	0.159249	0.999939
ZNF331	4968.26	-0.0684475	0.048628	-1.40757	0.159258	0.999939
ZNF852	205.222	-0.216002	0.153464	-1.40751	0.159276	0.999939
ZNF652	1689.96	-0.0931906	0.0662118	-1.40746	0.159291	0.999939
TANGO6	418.173	-0.157338	0.111797	-1.40735	0.159323	0.999939
RAB18	2898.39	-0.0740433	0.0526297	-1.40687	0.159465	0.999939
BRAF	787.585	-0.122215	0.0868924	-1.4065	0.159574	0.999939
TULP1	113.037	-0.280995	0.199817	-1.40626	0.159646	0.999939
PLGLB2	3.62975	-1.69483	1.20564	-1.40575	0.159798	0.999939
NT5DC2	5166.03	0.0885645	0.0630098	1.40557	0.159853	0.999939
ATP5MG	1739.18	0.0888932	0.0632815	1.40473	0.160103	0.999939
SNX15	17.4647	0.74598	0.531133	1.40451	0.160167	0.999939
TAF1A	517.562	-0.152942	0.108918	-1.40419	0.160263	0.999939
DRG2	624.388	0.123362	0.0878564	1.40413	0.16028	0.999939
MGAT5B	1106.84	0.10094	0.0719099	1.4037	0.160409	0.999939
CALM3	13381.7	0.0718601	0.0512304	1.40269	0.16071	0.999939
RTN2	114.666	0.276211	0.196923	1.40263	0.160726	0.999939
MUC3A	734.305	0.120247	0.0857311	1.4026	0.160735	0.999939
MICA	876.712	0.122134	0.0870808	1.40253	0.160756	0.999939
TNFRSF18	130.615	0.304566	0.217191	1.40229	0.160827	0.999939
COL2A1	3.92442	1.54347	1.1009	1.40201	0.160913	0.999939
CHD2	4700.92	-0.0689645	0.0492092	-1.40146	0.161077	0.999939
GOLGA6L4	5.44342	-1.3985	0.998377	-1.40077	0.161282	0.999939
ZBTB44	1865.7	-0.0876493	0.0625902	-1.40037	0.161403	0.999939
GPAT3	560.06	0.155186	0.110834	1.40016	0.161465	0.999939
LMTK3	1294.39	0.0995148	0.0710844	1.39995	0.161528	0.999939
CD164	4907.46	-0.0669864	0.0478677	-1.39941	0.161691	0.999939
GSDMB	856.008	-0.165414	0.118213	-1.39929	0.161725	0.999939
JAK1	301.171	-0.176421	0.126142	-1.39858	0.161938	0.999939
SAPCD2	3273.76	0.0719288	0.0514323	1.39851	0.161959	0.999939
FAM117A	634.823	0.133058	0.0951545	1.39833	0.162013	0.999939
FAM83D	2028.6	0.0840759	0.0601611	1.39751	0.16226	0.999939
OR5AU1	1.4326	-2.92212	2.09145	-1.39718	0.162361	0.999939
TBC1D24	448.737	-0.151711	0.108587	-1.39714	0.162371	0.999939
TIMM13	3454.19	0.0735908	0.0526822	1.39688	0.162449	0.999939
KIAA1549L	23.5108	-0.606263	0.434069	-1.3967	0.162505	0.999939
GATA2	1116.47	0.112892	0.0808648	1.39606	0.162697	0.999939
CARD14	880.032	-0.124441	0.0891731	-1.3955	0.162866	0.999939
MRPL33	1660.2	-0.100662	0.0721531	-1.39511	0.162982	0.999939
ARAP2	2232.43	-0.0946897	0.0678831	-1.39489	0.163048	0.999939
ZNF117	432.816	-0.151002	0.108283	-1.39451	0.163163	0.999939
SNAPC4	1162.87	-0.122258	0.0877041	-1.39399	0.163322	0.999939
TENT4A	2447.62	-0.090026	0.0646668	-1.39215	0.163876	0.999939
UQCRFS1	4775.16	0.0624052	0.0448302	1.39204	0.163912	0.999939
PLAC1	8.39008	0.996961	0.716343	1.39174	0.164002	0.999939
PLB1	15.2276	-0.77997	0.560433	-1.39173	0.164005	0.999939
PLCD1	248.126	0.193259	0.138883	1.39153	0.164065	0.999939
IKZF2	1361.41	-0.0923176	0.0663759	-1.39083	0.164277	0.999939
DIS3L	1695.11	-0.0869999	0.0625585	-1.3907	0.164318	0.999939
DDX55	925.522	-0.10703	0.0769745	-1.39046	0.164391	0.999939
IZUMO2	2.19326	2.35928	1.69694	1.39032	0.164432	0.999939
SSPO	2431.11	-0.108669	0.0781853	-1.38989	0.164561	0.999939
CHMP4A	47.5515	-0.422634	0.304077	-1.38989	0.164562	0.999939
LEMD3	1983.63	-0.079717	0.0573649	-1.38965	0.164636	0.999939
RB1CC1	4403.56	-0.0765078	0.0550614	-1.3895	0.164681	0.999939
AKT1S1	2985.15	0.0742949	0.0535045	1.38857	0.164963	0.999939
PMP22	475.162	0.1562	0.1125	1.38844	0.165004	0.999939
SMC5	2056.53	-0.0843138	0.0607437	-1.38803	0.165129	0.999939
MCAT	1167.19	-0.0987371	0.0711395	-1.38794	0.165157	0.999939
CXCR5	0.935823	-3.38705	2.44084	-1.38766	0.16524	0.999939
KCNN3	3.83571	-1.63688	1.17965	-1.3876	0.165257	0.999939
PHETA2	5.66854	1.30718	0.942057	1.38758	0.165264	0.999939
FBXO17	1.42809	-2.84416	2.05026	-1.38722	0.165374	0.999939
ATP6V0A4	1.42809	-2.84416	2.05026	-1.38722	0.165374	0.999939
BMP4	74.0001	0.33581	0.242093	1.38711	0.165409	0.999939
DSN1	1125.84	-0.106233	0.0765932	-1.38698	0.165449	0.999939
TMEM161B	733.844	-0.122421	0.0882649	-1.38697	0.165452	0.999939
HAUS5	1210.53	0.0957683	0.0690561	1.38682	0.165497	0.999939
CMTR1	1936.71	-0.080478	0.0580548	-1.38624	0.165673	0.999939
NAALAD2	12.0416	-0.867156	0.625668	-1.38597	0.165756	0.999939
ZNF219	1812.06	0.0883773	0.0637688	1.3859	0.165777	0.999939
KIF15	1199.57	-0.104406	0.0753421	-1.38576	0.165821	0.999939
ARFGEF3	712.582	-0.11773	0.0849831	-1.38534	0.165949	0.999939
HNRNPA1	44309.4	0.0507008	0.0365993	1.38529	0.165963	0.999939
PYGL	692.641	0.127295	0.0919169	1.38489	0.166085	0.999939
KIAA1841	406.592	-0.1617	0.116763	-1.38486	0.166095	0.999939
JDP2	4046.36	0.0690064	0.04986	1.38401	0.166357	0.999939
ALG13	1158.77	-0.107146	0.0774282	-1.38382	0.166414	0.999939
PRH1	14.2144	-0.772922	0.558569	-1.38375	0.166434	0.999939
SDC1	27567.9	0.0702026	0.0507351	1.38371	0.166447	0.999939
APOBEC2	2.34126	-2.03149	1.46816	-1.38369	0.166453	0.999939
NDUFAF7	903.162	-0.109519	0.0791527	-1.38364	0.166469	0.999939
DBN1	2217.64	0.0760231	0.0549574	1.38331	0.16657	0.999939
GLRA2	1.90421	-2.26594	1.63823	-1.38317	0.166613	0.999939
EPS15	3629.53	-0.0716353	0.0518108	-1.38263	0.166777	0.999939
DPAGT1	1809.31	0.0897899	0.0649589	1.38226	0.166893	0.999939
CNFN	294.054	0.185218	0.13405	1.38171	0.167061	0.999939
ARIH2OS	46.3607	-0.424331	0.307148	-1.38152	0.167119	0.999939
MYO1H	11.1213	-0.936905	0.678189	-1.38148	0.167131	0.999939
GAS2	3.3822	-1.62507	1.17648	-1.3813	0.167186	0.999939
WNK4	33.6224	0.491668	0.356149	1.38051	0.167429	0.999939
FBXL19	3314.7	0.07295	0.0528451	1.38045	0.167448	0.999939
ZNF580	890.762	0.115839	0.083949	1.37987	0.167627	0.999939
FAM169B	0.92777	-3.37611	2.44691	-1.37974	0.167666	0.999939
SPDYE2	63.2632	-0.413889	0.299982	-1.37971	0.167675	0.999939
LRPPRC	5409.35	-0.0640054	0.0464027	-1.37935	0.167788	0.999939
COL4A2	7352.12	0.0694032	0.0503212	1.3792	0.167832	0.999939
AC092587.1	0.959333	3.3271	2.4132	1.37871	0.167984	0.999939
PBOV1	0.845313	-3.2652	2.36839	-1.37866	0.168	0.999939
COA6	720.231	0.128387	0.0931323	1.37854	0.168037	0.999939
THAP6	558.061	-0.13269	0.0962585	-1.37848	0.168055	0.999939
FBXW9	855.092	0.112763	0.081806	1.37842	0.168074	0.999939
TANK	1956.9	-0.0941625	0.0683278	-1.3781	0.168173	0.999939
EXOSC4	901.321	0.108922	0.0790621	1.37767	0.168304	0.999939
WWP2	1340.74	0.0916084	0.0665179	1.3772	0.16845	0.999939
TEX261	1498.96	0.0918818	0.066718	1.37717	0.168461	0.999939
BCAS1	59.5661	0.412503	0.299554	1.37706	0.168495	0.999939
MAP2K2	8944.76	0.066223	0.0480965	1.37688	0.16855	0.999939
RPL36A	113.541	-0.309624	0.224912	-1.37665	0.168621	0.999939
MYADM	2623.04	0.0757805	0.0550592	1.37635	0.168715	0.999939
CILP	2.03122	2.23546	1.62448	1.37611	0.168789	0.999939
DCUN1D2	586.68	-0.123632	0.0898504	-1.37598	0.168828	0.999939
DOCK5	2608.24	-0.0850357	0.0618046	-1.37588	0.168859	0.999939
JAGN1	1496.95	0.0951063	0.0691322	1.37572	0.16891	0.999939
FBXO30	598.359	-0.130594	0.0949501	-1.37539	0.169009	0.999939
BORCS7	376.494	-0.150756	0.10961	-1.37538	0.169013	0.999939
ZNF829	341.634	-0.159331	0.115859	-1.37522	0.169065	0.999939
CASKIN2	834.676	0.112622	0.0819107	1.37493	0.169152	0.999939
NSF	986.236	0.120229	0.0874674	1.37456	0.169268	0.999939
HAUS4	828.218	0.107654	0.0783201	1.37454	0.169275	0.999939
MCF2L	9.58313	-0.91299	0.664294	-1.37438	0.169325	0.999939
OGFRL1	3232.47	-0.0694267	0.0505322	-1.37391	0.16947	0.999939
B3GNT4	404.196	0.153112	0.111472	1.37354	0.169583	0.999939
RGS11	7.88962	1.03172	0.751153	1.37352	0.169592	0.999939
CSNK1G3	1522.66	-0.0965078	0.0702791	-1.37321	0.169688	0.999939
TINAGL1	16305.6	0.0680036	0.0495221	1.3732	0.169691	0.999939
TPRN	828.128	0.112959	0.0822679	1.37306	0.169733	0.999939
AP1S1	2618.48	0.076571	0.0557686	1.37301	0.169748	0.999939
ARPC1B	118.572	0.263482	0.192143	1.37128	0.170289	0.999939
KIAA1211	72.7721	0.375783	0.274072	1.37111	0.170341	0.999939
GSK3B	5550.01	-0.0661205	0.0482276	-1.37101	0.170372	0.999939
ENO1	71998.9	0.06848	0.0499794	1.37016	0.170635	0.999939
SRGN	3.61371	-1.52169	1.11059	-1.37016	0.170637	0.999939
BICRAL	963.684	-0.106638	0.0778366	-1.37002	0.17068	0.999939
CCDC66	398.287	-0.169597	0.123813	-1.36979	0.170752	0.999939
KIF20B	1714.1	-0.0890608	0.0650785	-1.36851	0.171152	0.999939
RAB5C	1442.18	0.0992322	0.0725144	1.36845	0.171172	0.999939
C12orf10	1220.73	0.0980781	0.0716728	1.36841	0.171183	0.999939
FBXO22	1985.24	-0.0849344	0.062074	-1.36828	0.171226	0.999939
CUL3	2745.35	-0.0721749	0.0527633	-1.3679	0.171344	0.999939
HIST1H2AH	4.59741	-1.35884	0.993414	-1.36785	0.171358	0.999939
LAT	14.8034	-0.76929	0.562546	-1.36752	0.171463	0.999939
IL18	324.68	-0.178867	0.130809	-1.36739	0.171503	0.999939
KLF12	263.291	-0.231206	0.169094	-1.36732	0.171525	0.999939
ATP5MGL	4.60548	-1.62714	1.19009	-1.36724	0.17155	0.999939
PATJ	2986.69	-0.0741889	0.054281	-1.36676	0.171702	0.999939
ZNF589	291.879	-0.178948	0.130941	-1.36662	0.171743	0.999939
ASB14	15.7088	-0.715669	0.523709	-1.36654	0.17177	0.999939
POLD4	237.036	0.195105	0.142818	1.36611	0.171905	0.999939
RSBN1L	1712.37	-0.0843725	0.0617886	-1.3655	0.172095	0.999939
TTC17	2504.82	-0.0767912	0.0562605	-1.36492	0.172278	0.999939
DNAJC5B	1.37399	2.72265	1.99564	1.3643	0.172474	0.999939
MED10	1195.17	0.0975586	0.0715169	1.36413	0.172525	0.999939
MZT1	1487.16	-0.0859173	0.0629904	-1.36398	0.172575	0.999939
ABCA10	56.5466	-0.420862	0.308587	-1.36384	0.172619	0.999939
FEN1	1857.68	0.0929189	0.0681307	1.36383	0.17262	0.999939
ZC3H7A	2633.6	-0.0746661	0.0547692	-1.36329	0.172792	0.999939
LAG3	24.369	0.585173	0.429547	1.3623	0.173102	0.999939
C19orf47	590.821	0.134344	0.0986216	1.36222	0.17313	0.999939
USO1	4021.46	-0.0696394	0.0511246	-1.36215	0.173151	0.999939
MED9	743.652	0.115402	0.0847215	1.36213	0.173156	0.999939
BNC1	41.6557	-0.444018	0.326028	-1.3619	0.173229	0.999939
ABI1	2249.3	0.080827	0.0593515	1.36184	0.17325	0.999939
EI24	5474.8	0.0608345	0.0446729	1.36178	0.173268	0.999939
HNMT	3.02132	1.78837	1.31348	1.36155	0.17334	0.999939
RND1	4.92909	-1.32629	0.974748	-1.36065	0.173625	0.999939
G2E3	1346.7	-0.100201	0.0736442	-1.36061	0.173637	0.999939
YWHAH	3737.46	0.0664034	0.0488124	1.36038	0.17371	0.999939
TULP4	2019.47	-0.103687	0.0762341	-1.36011	0.173795	0.999939
USP34	3203.86	-0.0899252	0.0661243	-1.35994	0.173848	0.999939
CYSTM1	897.838	0.107993	0.0794242	1.3597	0.173926	0.999939
LTBP3	3803.68	0.0852205	0.062684	1.35953	0.17398	0.999939
DUSP28	139.971	-0.250255	0.184091	-1.35941	0.174018	0.999939
CLIP1	5271.91	-0.076767	0.0564814	-1.35916	0.174097	0.999939
MAN1B1	5155.62	0.0610673	0.0449367	1.35896	0.174159	0.999939
ZNF664	5940.84	-0.062891	0.0462831	-1.35883	0.174199	0.999939
NXPH3	12.5486	0.820626	0.604194	1.35822	0.174395	0.999939
ACAA2	726.598	0.116998	0.086173	1.35771	0.174556	0.999939
CFAP58	3.92962	1.5781	1.16233	1.35771	0.174557	0.999939
AL031281.2	53.3386	-0.453102	0.333793	-1.35743	0.174643	0.999939
TDRD6	18.4537	-0.679998	0.500949	-1.35742	0.174648	0.999939
FAM20B	3720.84	-0.0807974	0.0595246	-1.35738	0.174661	0.999939
TMBIM1	25068.6	0.0556325	0.0409899	1.35722	0.174711	0.999939
KCND1	87.8254	-0.308596	0.227441	-1.35682	0.174838	0.999939
SHROOM1	808.252	0.112333	0.082825	1.35627	0.175013	0.999939
CRIP2	2399.91	0.0759132	0.0559795	1.35609	0.17507	0.999939
RALY	5841.04	0.0622278	0.0458978	1.35579	0.175166	0.999939
IMMP1L	355.285	-0.176357	0.130082	-1.35574	0.175181	0.999939
OPRL1	29.4806	0.536439	0.395689	1.35571	0.175192	0.999939
MMD	188.283	0.208219	0.153597	1.35562	0.175221	0.999939
PI4K2A	2614.77	0.0836835	0.061756	1.35507	0.175397	0.999939
PSMC1	2303.3	-0.0761292	0.0561924	-1.3548	0.175482	0.999939
ZNF721	1205.95	-0.100932	0.0745236	-1.35437	0.175619	0.999939
DHPS	154.302	-0.233087	0.172163	-1.35387	0.175777	0.999939
SUSD4	17.1229	0.735945	0.543714	1.35355	0.17588	0.999939
EIPR1	892.949	0.103183	0.0762328	1.35353	0.175887	0.999939
HDAC8	392.084	-0.155232	0.114698	-1.35339	0.17593	0.999939
COG8	821.319	-0.107695	0.0795828	-1.35325	0.175977	0.999939
TREX2	26.7489	-0.549293	0.405993	-1.35296	0.176067	0.999939
MYH9	48908.1	0.0541644	0.0400356	1.35291	0.176086	0.999939
DPCD	625.494	0.126815	0.0937496	1.3527	0.176151	0.999939
ESCO1	1444.34	-0.0906362	0.0670314	-1.35215	0.176329	0.999939
SDCCAG8	561.041	-0.134929	0.0998317	-1.35156	0.176516	0.999939
ZNF446	239.687	0.184194	0.136324	1.35115	0.176647	0.999939
TTC21A	67.0398	-0.356977	0.26421	-1.35111	0.17666	0.999939
TXK	3.5415	1.65397	1.2245	1.35073	0.176781	0.999939
GDPD2	2.65956	-2.10639	1.55964	-1.35056	0.176837	0.999939
AP001267.5	4.30509	-1.45244	1.07572	-1.3502	0.176951	0.999939
GAA	4980.7	0.0786293	0.0582435	1.35001	0.177013	0.999939
MRPS21	1149.11	0.0931437	0.0690194	1.34953	0.177167	0.999939
ZXDB	726.079	-0.121857	0.0903027	-1.34942	0.177201	0.999939
NFIX	2868.25	0.0810725	0.0600809	1.34939	0.177212	0.999939
CDH24	912.683	0.11091	0.0822423	1.34858	0.177472	0.999939
STK35	2464.91	0.0825625	0.061223	1.34855	0.17748	0.999939
MON2	1819.27	-0.0915425	0.0678824	-1.34855	0.177483	0.999939
FRG2	9.58467	-0.911183	0.675879	-1.34815	0.177612	0.999939
VIPR2	1.95588	2.18451	1.62052	1.34803	0.177648	0.999939
GLYCTK	76.0745	0.355467	0.264048	1.34622	0.178232	0.999939
BABAM1	899.346	0.10772	0.0800338	1.34594	0.178323	0.999939
THOC2	2852.82	-0.0709975	0.0527496	-1.34593	0.178324	0.999939
BTC	25.437	0.554726	0.41218	1.34583	0.178356	0.999939
FBXL15	979.2	0.104731	0.0778266	1.34569	0.178402	0.999939
DYNLT1	2622.96	-0.0764518	0.0568127	-1.34568	0.178405	0.999939
XYLT2	2858.82	0.078404	0.0582728	1.34547	0.178475	0.999939
GALT	623.254	0.132161	0.0982369	1.34533	0.17852	0.999939
RPUSD1	1048.21	0.104036	0.077342	1.34515	0.178577	0.999939
BCL7B	1126.52	0.0971649	0.072238	1.34507	0.178603	0.999939
PFAS	2136.57	-0.0757505	0.0563187	-1.34503	0.178614	0.999939
ESRP1	4138.62	-0.0659209	0.0490262	-1.34461	0.178752	0.999939
PLK1	2474.01	0.0791018	0.0588404	1.34434	0.178837	0.999939
RBL1	766.469	-0.119376	0.088824	-1.34396	0.178962	0.999939
ZNF792	181.986	-0.210824	0.15687	-1.34394	0.178968	0.999939
CFHR1	11.0247	-0.899212	0.669157	-1.3438	0.179014	0.999939
LAD1	4191.34	0.0723959	0.0538916	1.34336	0.179155	0.999939
TICAM1	944.343	0.110609	0.0823533	1.34311	0.179238	0.999939
IL1A	103.731	-0.314647	0.23427	-1.34309	0.179242	0.999939
TRAPPC10	1049.29	-0.101913	0.0758811	-1.34306	0.179251	0.999939
MYLK4	79.055	-0.32612	0.242886	-1.34269	0.179373	0.999939
PDLIM1	3557.86	0.072474	0.0539879	1.34241	0.179463	0.999939
HES6	2818.73	0.102808	0.0765882	1.34235	0.179482	0.999939
PTGER4	382.662	0.14669	0.109285	1.34226	0.17951	0.999939
ZNF30	167.626	-0.240272	0.179034	-1.34205	0.17958	0.999939
USP37	876.983	-0.104282	0.0777034	-1.34205	0.17958	0.999939
COMT	8160.95	0.0641206	0.0478038	1.34133	0.179814	0.999939
PON2	1468.91	0.0848151	0.0632429	1.3411	0.179888	0.999939
PPARGC1B	493.564	-0.143969	0.107363	-1.34095	0.179936	0.999939
ASCC2	2348.16	0.0910844	0.0679776	1.33992	0.180272	0.999939
GBA	979.393	0.103218	0.0770529	1.33957	0.180384	0.999939
FKBP9	4978.25	0.0660821	0.0493373	1.3394	0.180442	0.999939
TCTN1	990.25	-0.105383	0.0786806	-1.33937	0.180449	0.999939
INHBB	2377.99	0.10127	0.0756273	1.33906	0.180551	0.999939
SLC18A2	8.18077	0.969623	0.724255	1.33879	0.18064	0.999939
NTMT1	870.11	0.10635	0.0794699	1.33824	0.180819	0.999939
ACKR3	92.8125	0.285484	0.213341	1.33816	0.180846	0.999939
PCOLCE2	94.2208	0.313876	0.234575	1.33806	0.180877	0.999939
SRM	2593.91	0.0794849	0.0594154	1.33778	0.180967	0.999939
PAPOLA	7341.71	-0.0586639	0.0438601	-1.33752	0.181052	0.999939
JTB	455.142	0.143566	0.107338	1.33752	0.181054	0.999939
EFCAB8	1.96548	2.18051	1.63052	1.33731	0.181123	0.999939
F8A2	17.4313	0.768605	0.574748	1.33729	0.181128	0.999939
CTSE	1.34454	-2.79923	2.09334	-1.33721	0.181156	0.999939
ZNF169	126.037	-0.272795	0.204029	-1.33704	0.181209	0.999939
TMEM125	550.968	0.129453	0.09686	1.3365	0.181386	0.999939
NRTN	203.814	0.198632	0.148653	1.33621	0.181479	0.999939
MIB1	3238.39	-0.0719818	0.0538832	-1.33588	0.181587	0.999939
PARD6B	804.484	-0.118458	0.0887243	-1.33512	0.181836	0.999939
VASN	907.638	0.147528	0.1105	1.3351	0.181844	0.999939
TMEM61	119.543	0.286831	0.21491	1.33465	0.18199	0.999939
ARMC7	552.084	0.133378	0.0999546	1.33439	0.182077	0.999939
PGM1	3436.68	0.0708519	0.0531131	1.33398	0.18221	0.999939
GPR137C	96.3817	0.29261	0.219386	1.33377	0.18228	0.999939
HYDIN	2.01924	-2.28049	1.71014	-1.33351	0.182366	0.999939
POLRMT	3387.96	0.0661542	0.0496216	1.33317	0.182475	0.999939
PRKAA2	549.543	-0.135092	0.101338	-1.33308	0.182505	0.999939
EYA1	0.880502	-3.31281	2.48532	-1.33295	0.182549	0.999939
LRCOL1	0.880502	-3.31281	2.48532	-1.33295	0.182549	0.999939
GPR52	0.880502	-3.31281	2.48532	-1.33295	0.182549	0.999939
OR51I2	0.880502	-3.31281	2.48532	-1.33295	0.182549	0.999939
TTC38	1056.32	0.102617	0.0770074	1.33256	0.182677	0.999939
GALNT10	905.795	-0.114625	0.0860305	-1.33238	0.182735	0.999939
MRPS24	8.64045	-0.956947	0.718262	-1.33231	0.182759	0.999939
FZD7	1152.08	0.107464	0.0806614	1.33229	0.182766	0.999939
BCORL1	153.246	-0.225294	0.169117	-1.33218	0.182802	0.999939
JUP	25712.4	0.0618478	0.04643	1.33206	0.182839	0.999939
FAM189B	1974.88	0.0850552	0.0638543	1.33202	0.182853	0.999939
FAIM	348.347	0.162724	0.122177	1.33187	0.182903	0.999939
AC068533.4	1.41026	2.75576	2.0692	1.3318	0.182926	0.999939
KLRG2	1.02808	3.44265	2.58511	1.33172	0.182951	0.999939
HYAL4	1.02808	3.44265	2.58511	1.33172	0.182951	0.999939
KIF18A	959.655	-0.101277	0.0760599	-1.33154	0.183012	0.999939
LACTB	747.476	0.112956	0.0848359	1.33147	0.183034	0.999939
CUTA	6849.65	0.0771522	0.0579633	1.33105	0.183171	0.999939
MUL1	1877.38	0.0858469	0.0645127	1.3307	0.183288	0.999939
KLHDC8B	1297.15	0.107221	0.0805911	1.33043	0.183376	0.999939
CAMKK2	3147.33	0.0766013	0.0575976	1.32994	0.183538	0.999939
SLC38A10	6092.47	0.0597854	0.0449541	1.32992	0.183545	0.999939
UCHL5	2654.91	-0.0771118	0.0579827	-1.32991	0.183548	0.999939
PTPN2	1112.61	-0.0966302	0.0726638	-1.32982	0.183576	0.999939
RNPEP	5329.13	0.0730456	0.0549366	1.32963	0.183639	0.999939
ORC6	1458.22	-0.0998863	0.0751266	-1.32957	0.183659	0.999939
SPCS3	4445.39	-0.0854257	0.064272	-1.32913	0.183806	0.999939
TLR1	7.20168	-1.05965	0.797619	-1.32852	0.184006	0.999939
ZNF35	25.0417	0.564268	0.424794	1.32833	0.184069	0.999939
SMAD5	2446.63	-0.0716264	0.0539444	-1.32778	0.18425	0.999939
ADCYAP1R1	0.854314	3.14289	2.36741	1.32757	0.184321	0.999939
TNRC6B	1659.65	-0.101764	0.0766968	-1.32683	0.184564	0.999939
UBE2R2	3654.25	0.0698859	0.0526766	1.3267	0.184609	0.999939
GPAA1	6782.49	0.060448	0.0455676	1.32656	0.184655	0.999939
ATG9A	1744.84	0.10692	0.0806663	1.32546	0.185017	0.999939
USP45	292.804	-0.175787	0.132641	-1.32528	0.185079	0.999939
FPGT	424.882	0.153374	0.115772	1.32479	0.185242	0.999939
ZNF561	1496.62	-0.0912428	0.0688798	-1.32467	0.185282	0.999939
PPP1R13L	7727.84	0.0579704	0.0437632	1.32464	0.185291	0.999939
ERCC4	441.448	-0.139537	0.105348	-1.32453	0.185326	0.999939
TM9SF1	214.87	0.196713	0.148523	1.32447	0.185348	0.999939
RPLP2	26789.4	0.0603337	0.0455547	1.32442	0.185363	0.999939
2024-03-04	3.24205	1.83901	1.38866	1.32431	0.1854	0.999939
TPK1	34.9988	0.509689	0.384904	1.3242	0.185438	0.999939
SLC41A3	1157.56	0.0955103	0.0721408	1.32394	0.185522	0.999939
COL3A1	490.656	-0.135091	0.102045	-1.32384	0.185557	0.999939
CDKN2C	2064.95	0.0831762	0.06284	1.32362	0.18563	0.999939
BRWD3	1053.55	-0.0962714	0.0727725	-1.32291	0.185866	0.999939
DUSP26	0.920271	3.27627	2.47687	1.32275	0.185919	0.999939
FFAR1	0.920271	3.27627	2.47687	1.32275	0.185919	0.999939
DAGLB	657.938	-0.121919	0.0921825	-1.32258	0.185975	0.999939
OTOP2	4.96515	-1.27746	0.966304	-1.32201	0.186166	0.999939
DHRS3	2727.72	0.0826931	0.0625573	1.32188	0.186209	0.999939
ZNF197	766.611	-0.108462	0.0820757	-1.32148	0.18634	0.999939
KDM4C	1126.29	0.0941358	0.0712596	1.32103	0.186493	0.999939
CBWD3	192.428	0.208405	0.157913	1.31974	0.186921	0.999939
ACER3	715.565	0.113339	0.0858918	1.31956	0.186981	0.999939
PACSIN2	3010.62	0.0666366	0.0505011	1.31951	0.187	0.999939
DHCR24	61180.5	0.050008	0.0379073	1.31922	0.187096	0.999939
NARS	9371.92	-0.0705902	0.0535279	-1.31875	0.187251	0.999939
TTLL9	3.3545	-1.68168	1.2755	-1.31844	0.187355	0.999939
HTR3E	1.94481	-2.4113	1.82892	-1.31843	0.18736	0.999939
BICDL1	998.404	0.104107	0.0789873	1.31802	0.187498	0.999939
RCBTB1	1064.1	-0.101374	0.0769337	-1.31768	0.187611	0.999939
HPCAL4	5.54065	1.17482	0.891731	1.31746	0.187684	0.999939
PC	335.678	0.156513	0.1188	1.31744	0.18769	0.999939
ERICH2	16.2556	-0.699172	0.530822	-1.31715	0.187789	0.999939
ZNF121	2874.12	-0.0721522	0.0547804	-1.31712	0.1878	0.999939
C10orf82	0.967316	-3.46802	2.6343	-1.31649	0.188011	0.999939
VSIG8	0.967316	-3.46802	2.6343	-1.31649	0.188011	0.999939
AC091551.1	0.889567	3.23604	2.45869	1.31616	0.18812	0.999939
MB21D2	755.868	-0.121504	0.0923183	-1.31614	0.188126	0.999939
PTPN11	6792.36	-0.0569569	0.0433035	-1.3153	0.18841	0.999939
TRIM56	6140.78	-0.0860178	0.0654295	-1.31466	0.188623	0.999939
MOB1B	2164.26	-0.0805297	0.0612568	-1.31462	0.188636	0.999939
AC010323.1	2.25971	-1.95616	1.48855	-1.31414	0.188799	0.999939
ENOSF1	2236.76	-0.0884647	0.0673291	-1.31392	0.188874	0.999939
SHISAL1	18.9444	0.64711	0.492656	1.31351	0.189011	0.999939
ZNF318	1848.15	-0.0936638	0.0713194	-1.3133	0.189082	0.999939
AGMAT	5.64334	1.19703	0.912029	1.31249	0.189354	0.999939
WBP2	5012.32	0.0632354	0.048188	1.31226	0.189431	0.999939
TOP3B	13.7812	-0.785329	0.598484	-1.3122	0.189453	0.999939
PPP2R1B	1725.09	-0.0800057	0.0609785	-1.31203	0.189509	0.999939
TARSL2	271.696	-0.177721	0.135457	-1.31201	0.189515	0.999939
AC011043.2	2.36382	4.63252	3.53094	1.31198	0.189527	0.999939
PCF11	1796.12	-0.0824479	0.0628651	-1.31151	0.189687	0.999939
JOSD2	509.423	0.150596	0.114915	1.3105	0.190027	0.999939
IQCC	229.923	0.184702	0.140942	1.31048	0.190033	0.999939
ZNF506	82.2829	-0.356058	0.271711	-1.31043	0.190051	0.999939
GPATCH2	996.411	-0.105282	0.0803525	-1.31025	0.190112	0.999939
FNIP1	1876.85	-0.0902754	0.0689066	-1.31011	0.190158	0.999939
HMBOX1	1025.54	-0.103075	0.0787322	-1.30918	0.190474	0.999939
METTL4	807.569	-0.125485	0.0958992	-1.30851	0.1907	0.999939
TCEANC2	536.586	-0.13351	0.10204	-1.30841	0.190733	0.999939
ATP6V1G2	8.30402	-0.957762	0.732093	-1.30825	0.190788	0.999939
CHTF8	3665.02	0.063002	0.0481682	1.30796	0.190888	0.999939
GPX4	5839.77	0.079913	0.0611025	1.30785	0.190924	0.999939
RPL31	31200.1	0.0550217	0.0420777	1.30762	0.191002	0.999939
SPRYD3	1689.56	0.0827616	0.0633013	1.30742	0.191069	0.999939
XPOT	8937.7	-0.073619	0.0563323	-1.30687	0.191257	0.999939
PGBD5	311.51	0.172165	0.131758	1.30668	0.191322	0.999939
TMEM43	3115.06	0.0654661	0.0501164	1.30628	0.191457	0.999939
TRAM2	1598.87	0.0932505	0.0713941	1.30614	0.191506	0.999939
EFNA1	2960.16	0.0684081	0.0523804	1.30599	0.191557	0.999939
SF3B1	11149.9	-0.0511745	0.0392032	-1.30537	0.191769	0.999939
LIPE	263.275	0.173826	0.133186	1.30513	0.191848	0.999939
AC092718.8	9.5156	-0.901356	0.690725	-1.30494	0.191913	0.999939
PANK2	1140.03	-0.0981302	0.0752103	-1.30475	0.19198	0.999939
MEIS3	30.2251	0.517239	0.396482	1.30457	0.192039	0.999939
TRAK2	789.541	-0.111767	0.085691	-1.3043	0.192132	0.999939
PCDHGC4	5.10623	1.2788	0.980677	1.30399	0.192235	0.999939
LNPEP	3842.9	-0.0759995	0.058301	-1.30357	0.19238	0.999939
CEBPZ	1105.11	-0.0975672	0.0748541	-1.30343	0.192428	0.999939
PICALM	5593.46	-0.0653106	0.0501101	-1.30334	0.192458	0.999939
TRNAU1AP	1062.11	-0.0951179	0.0730034	-1.30292	0.192601	0.999939
RBL2	3602.32	-0.0623955	0.0478901	-1.30289	0.192613	0.999939
TGFB1I1	17.0544	0.703531	0.540052	1.30271	0.192674	0.999939
POLK	861.224	-0.119	0.0913522	-1.30265	0.192694	0.999939
SMCO2	2.41347	1.94092	1.49014	1.30251	0.192744	0.999939
BYSL	931.841	0.098333	0.0755021	1.30239	0.192784	0.999939
MLH1	1406.99	0.0916795	0.0704009	1.30225	0.192831	0.999939
CRYBA4	1.34731	2.6923	2.06829	1.3017	0.193018	0.999939
TCAF1	1643.14	0.108018	0.0829863	1.30164	0.193041	0.999939
OR52N4	0.818037	3.09118	2.3752	1.30144	0.193108	0.999939
DIS3	2312.97	-0.0764226	0.0587243	-1.30138	0.193128	0.999939
COX8C	1.30239	-2.72283	2.0924	-1.3013	0.193157	0.999939
DDR1	21146.2	0.054287	0.0417228	1.30113	0.193212	0.999939
SLC38A1	18432.6	-0.0530689	0.0407892	-1.30105	0.19324	0.999939
FKBP14	1604.8	-0.0819587	0.0629979	-1.30097	0.193267	0.999939
GOLGA2	7246.97	-0.0554463	0.0426193	-1.30097	0.193269	0.999939
GUK1	9501.74	0.063587	0.048878	1.30093	0.193281	0.999939
ZNF587	805.817	-0.108155	0.083141	-1.30086	0.193305	0.999939
HELZ	2311.49	-0.0769866	0.0591828	-1.30083	0.193318	0.999939
GLIPR2	283.279	0.193005	0.148378	1.30077	0.193339	0.999939
ADPRH	115.469	0.270593	0.208076	1.30045	0.193445	0.999939
NDE1	2412.27	0.073124	0.0562388	1.30024	0.193518	0.999939
NPIPB5	2115.9	-0.113015	0.0869314	-1.30005	0.193583	0.999939
FMNL2	515.893	-0.151549	0.11662	-1.29951	0.193769	0.999939
COG1	1048.11	0.102659	0.0789989	1.2995	0.193772	0.999939
PSG3	264.796	-0.176673	0.135958	-1.29947	0.193784	0.999939
UBE2K	4201.73	-0.0691522	0.053221	-1.29934	0.193826	0.999939
PRDX2	8236.27	0.0739083	0.0568867	1.29922	0.193868	0.999939
OGA	6876.22	-0.0652489	0.050224	-1.29916	0.19389	0.999939
SNRPF	2252.44	0.0770433	0.0593095	1.299	0.193943	0.999939
L3MBTL1	50.1186	-0.383751	0.295481	-1.29873	0.194035	0.999939
RPL23A	21789.7	0.0570757	0.043949	1.29868	0.194053	0.999939
PSMC5	2748.45	0.0692142	0.0533039	1.29848	0.194122	0.999939
METTL2A	1050.04	-0.0924727	0.0712261	-1.2983	0.194185	0.999939
PXDC1	1947.31	0.0790297	0.0608805	1.29811	0.194249	0.999939
INSL4	3.50394	-1.5003	1.15578	-1.29808	0.19426	0.999939
DUOX1	95.383	-0.284549	0.219249	-1.29783	0.194344	0.999939
GSTP1	15214.4	0.0605645	0.0466661	1.29783	0.194347	0.999939
FLRT1	43.7614	-0.421396	0.324713	-1.29775	0.194373	0.999939
CPVL	595.46	0.12939	0.0997055	1.29772	0.194382	0.999939
NAV2	2394.84	-0.0725	0.0558671	-1.29772	0.194383	0.999939
PCDHGC3	273.34	0.167298	0.12894	1.29749	0.194462	0.999939
MEGF11	29.0931	-0.51536	0.397492	-1.29653	0.194794	0.999939
QRFP	6.80461	1.06506	0.821527	1.29644	0.194823	0.999939
MRPS16	3880.91	0.0614844	0.047442	1.29599	0.194979	0.999939
PRCC	2540.68	0.0783521	0.0604723	1.29567	0.195089	0.999939
ID3	25933.9	0.0573909	0.044298	1.29556	0.195126	0.999939
CLPTM1	4005.93	0.0672125	0.0518814	1.2955	0.195147	0.999939
CD163	2.83663	1.66863	1.28808	1.29543	0.195171	0.999939
SYNCRIP	5717.85	-0.056729	0.0438098	-1.29489	0.195357	0.999939
SACS	849.054	-0.112489	0.0868766	-1.29482	0.195383	0.999939
CAPN1	22522.7	0.0611818	0.0472547	1.29472	0.195416	0.999939
SYNDIG1	3.35349	-1.57989	1.22028	-1.2947	0.195424	0.999939
MESD	2479.68	0.0687394	0.0530935	1.29469	0.195429	0.999939
VCP	16518.8	0.0531501	0.041058	1.29451	0.195488	0.999939
UTS2	1.23168	-2.60045	2.00906	-1.29436	0.19554	0.999939
TMEM169	7.95006	0.974024	0.753025	1.29348	0.195845	0.999939
PTPRZ1	4.82334	-1.23476	0.955071	-1.29284	0.196066	0.999939
PIP4P2	1006.87	0.111915	0.0865726	1.29273	0.196103	0.999939
OPLAH	4576.4	0.0688625	0.0532691	1.29273	0.196105	0.999939
TP53I13	2231.69	0.0759044	0.0587205	1.29264	0.196136	0.999939
EPHX2	1344.81	0.0863929	0.0668419	1.2925	0.196185	0.999939
HSPA4L	1496.32	-0.0858189	0.0664182	-1.2921	0.196323	0.999939
SF3A3	3238.52	0.0637819	0.0493658	1.29203	0.196348	0.999939
ST14	13106.1	0.0634324	0.0491007	1.29188	0.196398	0.999939
NLRP3	3.50115	-1.50339	1.16389	-1.29169	0.196465	0.999939
HINFP	743.697	-0.110066	0.0852343	-1.29133	0.19659	0.999939
DVL2	3804.18	0.068006	0.0526636	1.29133	0.19659	0.999939
CDPF1	588.438	0.118746	0.0920083	1.2906	0.196842	0.999939
ZNF362	2326.22	0.0928744	0.0719761	1.29035	0.196929	0.999939
PPP1R7	1986.22	0.0873536	0.0676994	1.29032	0.196941	0.999939
CYBC1	1611.08	0.0803165	0.0622578	1.29006	0.197028	0.999939
TRIM72	1.26332	-2.72234	2.11031	-1.29002	0.197045	0.999939
DIO2	30.0621	-0.48225	0.373953	-1.2896	0.19719	0.999939
MVK	5413.2	0.0602574	0.0467311	1.28945	0.197242	0.999939
LDLRAD4	17.4785	0.630496	0.488968	1.28944	0.197244	0.999939
GPR75-ASB3	2.39368	-1.91789	1.48783	-1.28905	0.19738	0.999939
CD68	1.75522	-2.21757	1.72078	-1.2887	0.197503	0.999939
IFI16	1134.59	0.126435	0.0981125	1.28868	0.19751	0.999939
LRR1	347.84	-0.15376	0.119334	-1.28848	0.197578	0.999939
SLC36A4	349.965	-0.156679	0.121633	-1.28814	0.197698	0.999939
TTC12	810.754	-0.1068	0.082944	-1.28761	0.197881	0.999939
NPLOC4	5154.94	-0.0571989	0.0444423	-1.28704	0.198081	0.999939
ODC1	5730.43	0.0604206	0.0469489	1.28694	0.198114	0.999939
NUP62	3605.82	0.0707825	0.0550115	1.28668	0.198204	0.999939
RPL13	73441.3	0.0529966	0.0411915	1.28659	0.198237	0.999939
CYTH1	1247.83	-0.102216	0.0794588	-1.2864	0.198304	0.999939
RNF130	2580.9	0.0764407	0.0594339	1.28615	0.198392	0.999939
ZNF738	325.326	0.153742	0.11954	1.28612	0.198402	0.999939
FAAH	610.409	0.129782	0.100916	1.28604	0.198431	0.999939
CDK9	2215.31	0.0708913	0.055151	1.2854	0.198652	0.999939
NELFE	2938.84	0.0655708	0.0510156	1.28531	0.198684	0.999939
PCYT2	5554.91	0.0803864	0.062544	1.28528	0.198695	0.999939
GABBR1	371.265	-0.16007	0.124617	-1.2845	0.198967	0.999939
METTL6	430.792	-0.145026	0.112909	-1.28445	0.198985	0.999939
AGRN	45040.1	0.0757062	0.0589601	1.28403	0.199133	0.999939
MAD2L2	1260.79	0.101632	0.0791611	1.28386	0.199192	0.999939
FAU	8419.07	0.0606004	0.0472271	1.28317	0.199432	0.999939
SLC30A3	37.0088	0.516576	0.402629	1.28301	0.199489	0.999939
PITRM1	1877.77	-0.0828277	0.0645649	-1.28286	0.199541	0.999939
DEPDC4	54.6311	-0.366023	0.285343	-1.28275	0.19958	0.999939
ZNF451	1855.25	-0.0817329	0.0637198	-1.28269	0.1996	0.999939
CYP4X1	128.759	-0.241401	0.18827	-1.28221	0.19977	0.999939
SNTB2	3177.8	-0.072645	0.0566654	-1.282	0.199843	0.999939
CHN1	30.529	-0.496015	0.387002	-1.28168	0.199954	0.999939
SP1	5969.32	-0.0585571	0.0456926	-1.28154	0.200003	0.999939
DNAJB4	339.784	-0.162732	0.126987	-1.28148	0.200026	0.999939
DLX6	643.275	0.118856	0.092752	1.28144	0.200039	0.999939
RHOG	1040.33	0.0950635	0.0741915	1.28133	0.200079	0.999939
ZNF189	720.573	-0.108087	0.0843597	-1.28126	0.200101	0.999939
NUPL2	768.914	-0.117073	0.0913734	-1.28125	0.200104	0.999939
GTF2H2C	510.627	-0.164305	0.128263	-1.281	0.200194	0.999939
TDP2	1591.79	-0.0816636	0.0637596	-1.2808	0.200263	0.999939
USP12	1491.06	-0.0806481	0.0629944	-1.28024	0.20046	0.999939
POLR3H	1811.29	0.0865027	0.0675924	1.27977	0.200626	0.999939
C5orf22	1154.99	0.0916236	0.0716095	1.27949	0.200724	0.999939
SMYD4	936.774	-0.0972036	0.0759977	-1.27903	0.200885	0.999939
NEDD4	1240.62	-0.0972979	0.0760986	-1.27858	0.201046	0.999939
POFUT1	3194.01	0.0636259	0.0497707	1.27838	0.201115	0.999939
INTS6L	563.311	-0.118037	0.0923527	-1.27811	0.201212	0.999939
TONSL	3399.6	-0.0629269	0.0492423	-1.2779	0.201284	0.999939
ZNF79	151.53	0.222629	0.174244	1.27769	0.20136	0.999939
ACKR2	840.878	0.117258	0.0917787	1.27761	0.201386	0.999939
NSUN6	200.847	-0.199121	0.155868	-1.2775	0.201427	0.999939
MALL	271.812	0.195033	0.152671	1.27747	0.201435	0.999939
SLC34A1	21.9463	-0.561042	0.439224	-1.27735	0.201479	0.999939
AC004076.1	1.25806	-2.71342	2.12529	-1.27673	0.201697	0.999939
AC010547.4	1.34988	2.66305	2.08597	1.27665	0.201727	0.999939
SLC8A2	111.363	0.254865	0.199637	1.27664	0.201729	0.999939
ARPC4	2546.32	0.0753451	0.0590225	1.27655	0.201762	0.999939
DLGAP3	2.0757	2.14795	1.68302	1.27625	0.201867	0.999939
RNH1	5808.04	0.0663958	0.052026	1.2762	0.201884	0.999939
TPR	10388.9	-0.0510458	0.0400046	-1.276	0.201957	0.999939
MPP6	506.003	-0.134736	0.105648	-1.27533	0.202194	0.999939
MBTPS2	2376.57	-0.0735329	0.0576669	-1.27513	0.202263	0.999939
SKIV2L	1553.24	0.0803641	0.0630278	1.27506	0.202289	0.999939
CYHR1	3629.91	0.0608321	0.0477138	1.27494	0.202331	0.999939
SUSD1	44.4968	-0.410021	0.321647	-1.27476	0.202396	0.999939
MVD	17991.4	0.0862071	0.0676327	1.27464	0.202438	0.999939
FMO1	2.38115	1.8192	1.42727	1.2746	0.20245	0.999939
FYN	374.038	0.147301	0.115591	1.27433	0.202547	0.999939
ZNF566	484.24	-0.137669	0.108093	-1.27361	0.202801	0.999939
POMGNT2	855.058	0.114019	0.0895255	1.27359	0.202808	0.999939
KCNK13	28.0501	0.492728	0.386929	1.27343	0.202865	0.999939
CBWD5	447.968	-0.135426	0.10636	-1.27328	0.202919	0.999939
KIF7	28.8152	0.496922	0.390351	1.27301	0.203014	0.999939
FECH	2217.6	0.0751943	0.0590748	1.27286	0.203066	0.999939
LY6E	59232.4	0.0671646	0.0527833	1.27246	0.20321	0.999939
CHMP4B	5435.17	0.0603571	0.0474352	1.27241	0.203227	0.999939
MSL3	1973.06	-0.0823072	0.0646974	-1.27219	0.203307	0.999939
ITPK1	1904.82	0.0842079	0.0661924	1.27217	0.203313	0.999939
ANGPTL1	4.8265	-1.29447	1.0176	-1.27208	0.203345	0.999939
MED11	353.708	-0.161863	0.127316	-1.27134	0.203607	0.999939
TGS1	1593.76	0.077343	0.0608394	1.27127	0.203634	0.999939
HNRNPUL1	11140.5	0.057263	0.0450515	1.27106	0.203708	0.999939
PDSS1	220.688	0.187598	0.147624	1.27079	0.203805	0.999939
DCAF10	2428.17	-0.0714016	0.0561886	-1.27075	0.203818	0.999939
RTEL1-TNFRSF6B	179.711	-0.216019	0.17	-1.2707	0.203835	0.999939
SSH1	5483.51	-0.0595372	0.0468656	-1.27038	0.203948	0.999939
FAM149B1	787.036	0.105839	0.0833269	1.27017	0.204025	0.999939
SNX31	2.64656	-1.74754	1.37588	-1.27013	0.204038	0.999939
ACTA1	3.27894	-1.87447	1.47589	-1.27006	0.204062	0.999939
SIX5	1033.14	0.1051	0.0827619	1.26991	0.204117	0.999939
PCSK5	273.285	0.170307	0.134115	1.26985	0.204137	0.999939
FN3K	59.2734	-0.341039	0.268571	-1.26983	0.204146	0.999939
APOF	0.833233	-3.24649	2.55698	-1.26966	0.204206	0.999939
MGAT4A	815.699	-0.0991548	0.078103	-1.26954	0.204249	0.999939
S100A13	627.323	0.124026	0.0977218	1.26918	0.204377	0.999939
ELAVL1	2749.63	0.0693126	0.0546229	1.26893	0.204466	0.999939
CIAO2B	1402.94	0.0911467	0.0718317	1.26889	0.204479	0.999939
TGFB3	124.497	0.236699	0.186552	1.26881	0.204508	0.999939
ACAP2	3113.58	-0.0699168	0.0551119	-1.26863	0.204571	0.999939
C17orf75	971.949	-0.107778	0.0849712	-1.2684	0.204654	0.999939
SMN1	563.614	-0.499967	0.394208	-1.26828	0.204698	0.999939
FGFR3	1723.4	0.0806554	0.0636086	1.268	0.2048	0.999939
POU5F1B	18.5595	0.618813	0.488035	1.26797	0.204809	0.999939
SEZ6L2	3288.56	0.0638526	0.0503586	1.26796	0.204813	0.999939
VAV3	6249.13	-0.0668348	0.0527152	-1.26785	0.204852	0.999939
ANKRD27	2461.66	-0.0712893	0.0562394	-1.2676	0.20494	0.999939
UQCRC1	9530.86	0.0551073	0.0434861	1.26724	0.20507	0.999939
GAL3ST2	11.3913	-0.945502	0.746159	-1.26716	0.205098	0.999939
CEP290	705.573	-0.115361	0.091041	-1.26713	0.205109	0.999939
RPGRIP1L	433.546	0.142518	0.112478	1.26707	0.205131	0.999939
MUC6	7.00785	-1.14432	0.903251	-1.26689	0.205195	0.999939
LY6D	16.7775	-0.653013	0.515566	-1.26659	0.205301	0.999939
KIAA2013	4379.31	0.063865	0.0504318	1.26636	0.205383	0.999939
GPR78	4.70149	-1.20844	0.954368	-1.26622	0.205433	0.999939
TALDO1	5214.89	0.0651386	0.0514442	1.2662	0.205441	0.999939
TSPAN32	12.4598	-0.811107	0.640636	-1.2661	0.205479	0.999939
ACP6	643.848	-0.115067	0.0908963	-1.26591	0.205544	0.999939
MKLN1	1781.57	-0.0750264	0.059271	-1.26582	0.205577	0.999939
CDK19	693.64	-0.109403	0.0864556	-1.26542	0.20572	0.999939
PKMYT1	1669.39	0.0839441	0.0663449	1.26527	0.205775	0.999939
UBN2	1551.14	-0.101944	0.0805756	-1.26519	0.205802	0.999939
ZNF148	2047.4	-0.0851601	0.067318	-1.26504	0.205856	0.999939
ATF7IP	4957.25	-0.0640558	0.0506363	-1.26502	0.205865	0.999939
FBN1	33.1396	-0.468577	0.370582	-1.26443	0.206074	0.999939
PPP1R3E	337.032	-0.163696	0.129482	-1.26423	0.206147	0.999939
EML5	5.81298	-1.14235	0.903732	-1.26403	0.206219	0.999939
ADAM22	660.369	-0.116091	0.0918742	-1.26358	0.206379	0.999939
VPS37A	2201.96	-0.0730537	0.0578299	-1.26325	0.206499	0.999939
GPX8	1829.42	-0.0790867	0.0626056	-1.26325	0.206499	0.999939
GSS	3197.36	0.0696922	0.0551752	1.26311	0.20655	0.999939
POLR3F	394.95	-0.151229	0.119738	-1.263	0.206589	0.999939
PELP1	3326.25	0.0706004	0.0559015	1.26294	0.20661	0.999939
EIF2S2	8877.19	-0.0679281	0.0537865	-1.26292	0.206618	0.999939
TP53TG5	19.0266	0.606876	0.48056	1.26285	0.206642	0.999939
SMPD1	766.766	0.105809	0.0837888	1.2628	0.206661	0.999939
FP565260.6	99.3253	0.378941	0.300151	1.2625	0.206768	0.999939
YBX1	27144.1	0.0495047	0.0392151	1.26239	0.206809	0.999939
CLIP3	74.2044	0.338119	0.267883	1.26219	0.206881	0.999939
DECR2	618.247	0.113868	0.0902369	1.26188	0.206993	0.999939
IRF9	56.1722	-0.343427	0.272186	-1.26174	0.207044	0.999939
ZGLP1	7.57284	-0.988196	0.783293	-1.26159	0.207096	0.999939
TMEM245	5075.63	-0.0603512	0.0478573	-1.26107	0.207285	0.999939
SHOX2	767.01	0.104901	0.0831932	1.26093	0.207333	0.999939
CADPS2	865.854	0.110537	0.087693	1.2605	0.207488	0.999939
NHLRC3	1714.54	-0.0811734	0.064404	-1.26038	0.207533	0.999939
CNN3	7.54097	0.989752	0.785396	1.2602	0.207599	0.999939
FGFR1OP2	1026.17	-0.101489	0.0805443	-1.26004	0.207653	0.999939
TBC1D3D	128.682	-0.324337	0.257471	-1.2597	0.207777	0.999939
SLC5A11	2.68315	-1.69067	1.34252	-1.25933	0.207912	0.999939
TECPR2	954.302	0.10306	0.0818541	1.25907	0.208006	0.999939
HNRNPDL	6762.92	-0.0604062	0.04798	-1.25899	0.208035	0.999939
AC009119.2	4.71549	-1.27388	1.01199	-1.25879	0.208107	0.999939
FBXO41	5.87427	-1.24854	0.992004	-1.25861	0.208173	0.999939
STAR	5.66121	-1.11745	0.887866	-1.25858	0.208182	0.999939
ALMS1	1156.32	-0.0963137	0.0765427	-1.2583	0.208283	0.999939
SMIM3	420.658	0.137257	0.109099	1.2581	0.208357	0.999939
CPNE1	3270.93	0.0720833	0.0573098	1.25778	0.208471	0.999939
PRDX4	3482.27	0.0681815	0.0542254	1.25737	0.208619	0.999939
PARG	1379.94	-0.0826387	0.0657434	-1.25699	0.208758	0.999939
MRPL12	853.902	0.105658	0.0840675	1.25682	0.208819	0.999939
SPRTN	679.395	-0.109144	0.086848	-1.25672	0.208853	0.999939
CLASRP	1484.63	-0.0828499	0.065961	-1.25604	0.2091	0.999939
NAT9	1747.15	0.0809723	0.0644674	1.25602	0.209109	0.999939
NCOR1	4957.83	-0.0638802	0.0508604	-1.25599	0.209119	0.999939
USP8	2646.19	-0.0694026	0.055261	-1.25591	0.20915	0.999939
ARL5A	1242.37	-0.0859457	0.0684619	-1.25538	0.209341	0.999939
PPP2R3B	1667.14	-0.0802948	0.0639609	-1.25537	0.209343	0.999939
ARHGAP17	1183.51	-0.0917153	0.0730668	-1.25523	0.209397	0.999939
GJA5	2508.49	-0.066576	0.0530523	-1.25491	0.20951	0.999939
TRMT2A	1546.89	0.08256	0.0658059	1.2546	0.209625	0.999939
SFMBT1	1894.26	-0.0779531	0.0621346	-1.25459	0.209629	0.999939
RETREG2	4220.51	0.0624131	0.04975	1.25454	0.209647	0.999939
ATOH8	108.909	0.270916	0.216106	1.25363	0.209978	0.999939
DCAKD	2930.9	0.0675761	0.0539046	1.25362	0.209979	0.999939
NME7	219.889	0.186435	0.14875	1.25334	0.210082	0.999939
ACOT2	1475.39	0.0925484	0.0738442	1.25329	0.210099	0.999939
LONRF1	1036.56	0.0955804	0.0762686	1.25321	0.21013	0.999939
SERPINE1	120.189	-0.290577	0.231869	-1.25319	0.210135	0.999939
PLA2G16	11.5603	-0.82099	0.655193	-1.25305	0.210187	0.999939
CYC1	11988.2	0.0560623	0.0447592	1.25253	0.210377	0.999939
RHOD	2550.79	0.0718592	0.0573748	1.25245	0.210405	0.999939
PEBP4	3.37523	-1.56527	1.24976	-1.25245	0.210406	0.999939
ELOVL7	1692.83	-0.080399	0.0642111	-1.2521	0.210532	0.999939
CLDN11	0.781761	3.03795	2.42665	1.25191	0.210602	0.999939
SARDH	0.781761	3.03795	2.42665	1.25191	0.210602	0.999939
ALDH3B1	1112.68	0.0983418	0.0785677	1.25168	0.210686	0.999939
ELP5	1262.4	0.0901924	0.0720818	1.25125	0.210843	0.999939
AIFM1	2521.74	0.0666946	0.0533128	1.25101	0.210933	0.999939
UBR4	7002.06	-0.080185	0.0641113	-1.25072	0.211038	0.999939
RASSF2	1.18844	-2.55464	2.04276	-1.25058	0.211086	0.999939
A4GNT	1.18844	-2.55464	2.04276	-1.25058	0.211086	0.999939
NAB1	614.851	-0.122063	0.09761	-1.25052	0.211109	0.999939
AL139353.1	13.7463	0.726848	0.581336	1.25031	0.211188	0.999939
BSG	26050.2	0.0515609	0.0412519	1.2499	0.211335	0.999939
CHRM5	4.85032	-1.20886	0.967359	-1.24965	0.211428	0.999939
SKA3	656.821	-0.12442	0.0995673	-1.24961	0.211444	0.999939
RAB34	5254.15	0.0627027	0.0501847	1.24944	0.211505	0.999939
MAP3K13	28.5497	-0.539559	0.431876	-1.24934	0.211542	0.999939
TXNDC17	871.104	0.102605	0.0821442	1.24909	0.211634	0.999939
RNF41	1319.53	-0.0832595	0.0666677	-1.24887	0.211711	0.999939
FUT7	6.24326	1.14083	0.913574	1.24876	0.211754	0.999939
ZSCAN21	143.774	0.220348	0.176467	1.24866	0.211789	0.999939
SNX13	2400.27	-0.0721558	0.0577867	-1.24866	0.211791	0.999939
ZBTB45	707.546	0.109462	0.0876693	1.24858	0.211819	0.999939
HIST1H4D	3.71479	-1.52509	1.22146	-1.24858	0.21182	0.999939
ANKRD18A	290.114	-0.192078	0.153838	-1.24857	0.211821	0.999939
CRYGN	0.851527	3.14122	2.51696	1.24802	0.212023	0.999939
GRXCR2	0.851527	3.14122	2.51696	1.24802	0.212023	0.999939
RRP8	749.656	0.109269	0.0875677	1.24783	0.212095	0.999939
TMEM53	233.027	0.183193	0.146811	1.24782	0.212097	0.999939
COX7A2	4252.76	0.0632944	0.0507298	1.24768	0.21215	0.999939
SYK	284.329	0.168058	0.134713	1.24753	0.212203	0.999939
METTL8	803.57	-0.101306	0.0812098	-1.24746	0.212229	0.999939
RABAC1	272.714	0.171224	0.137268	1.24737	0.212262	0.999939
ORC1	685.338	-0.114712	0.0919919	-1.24698	0.212404	0.999939
ATP2A3	4.09626	1.30398	1.04582	1.24685	0.212453	0.999939
TBC1D19	210.867	-0.181824	0.145831	-1.24681	0.212467	0.999939
RBM25	4975.1	-0.0676119	0.0542364	-1.24661	0.212539	0.999939
SYMPK	3929.28	0.0584643	0.0469059	1.24642	0.212611	0.999939
CCDC28B	317.884	-0.148492	0.119136	-1.2464	0.212616	0.999939
FAM208A	5426.8	-0.0579172	0.0464696	-1.24635	0.212637	0.999939
ATAD2	5149.06	-0.0562735	0.0451512	-1.24634	0.212641	0.999939
TUBB	27310.4	0.0509362	0.040876	1.24611	0.212722	0.999939
PAK4	3918.22	0.069221	0.0555506	1.24609	0.212732	0.999939
ESR1	12.7283	0.718963	0.576993	1.24605	0.212746	0.999939
GMPPB	1301.12	0.0891137	0.0715285	1.24585	0.21282	0.999939
ZP1	0.776189	3.02922	2.43158	1.24578	0.212844	0.999939
HBP1	1764.89	-0.0817901	0.0656556	-1.24575	0.212858	0.999939
PQLC2	648.255	0.109382	0.0878565	1.24501	0.213127	0.999939
MAP2K4	1465.4	-0.0831663	0.0668016	-1.24498	0.213141	0.999939
ZNF28	1159.98	-0.0905342	0.0727226	-1.24492	0.213159	0.999939
MAN2B2	1693.57	0.0829871	0.0666789	1.24458	0.213286	0.999939
ERO1A	6435.5	-0.0651737	0.0523761	-1.24434	0.213375	0.999939
NCOA2	3151.6	-0.0774485	0.0622442	-1.24427	0.213401	0.999939
SLC25A3	20074.3	0.0537152	0.0431905	1.24368	0.213617	0.999939
RAP1GAP2	1353.8	0.0821835	0.0660832	1.24364	0.213633	0.999939
HNRNPA1P48	417.564	-0.171133	0.137607	-1.24363	0.213635	0.999939
GJB7	0.794018	-3.18994	2.56536	-1.24347	0.213696	0.999939
ZNHIT1	2307.04	0.0709917	0.0571023	1.24324	0.213781	0.999939
AP5B1	1643.35	0.0799078	0.064288	1.24297	0.21388	0.999939
ADRA2B	18.855	0.600339	0.483072	1.24275	0.213959	0.999939
NAALADL1	6.72123	-1.00756	0.810865	-1.24258	0.214023	0.999939
EML4	1758.82	-0.0744489	0.0599226	-1.24242	0.214082	0.999939
BDKRB1	80.277	0.309297	0.249075	1.24178	0.214317	0.999939
MRPS12	1410.11	0.0910763	0.0733555	1.24157	0.214393	0.999939
MARCKSL1	4.77698	-1.20123	0.967535	-1.24154	0.214407	0.999939
ARHGAP5	3416.09	-0.0693673	0.0558746	-1.24148	0.214428	0.999939
CACNG1	30.8022	-0.467631	0.376751	-1.24122	0.214525	0.999939
HADHB	6434.44	0.0651872	0.0525219	1.24114	0.214552	0.999939
RNF213	10673.6	-0.0854402	0.0688497	-1.24097	0.214618	0.999939
JMJD7-PLA2G4B	556.557	-0.132405	0.106725	-1.24061	0.214748	0.999939
PHF3	3184.21	-0.0654805	0.0527858	-1.2405	0.214792	0.999939
LRP3	1679.56	0.0894055	0.0720802	1.24036	0.214841	0.999939
SLC25A1	6505.12	0.079569	0.0641623	1.24012	0.21493	0.999939
SCYL2	2594.3	-0.070411	0.0567803	-1.24006	0.214953	0.999939
PGBD4	79.9673	-0.306771	0.2474	-1.23998	0.214983	0.999939
WDR66	183.919	-0.204459	0.164974	-1.23934	0.215219	0.999939
ARSD	2462.36	0.0910805	0.0734967	1.23925	0.215254	0.999939
ZFAND3	3104.58	0.0662988	0.0535051	1.23911	0.215304	0.999939
PALM	11.114	-0.765037	0.617435	-1.23906	0.215324	0.999939
DOT1L	2006.63	-0.0808621	0.0652726	-1.23884	0.215406	0.999939
PLCL2	29.9663	0.482848	0.389801	1.2387	0.215456	0.999939
CMTR2	3307.01	-0.0654906	0.0528707	-1.23869	0.215459	0.999939
PAX1	314.241	0.157217	0.126944	1.23848	0.215539	0.999939
SLC4A2	3183.23	0.0651024	0.0525739	1.2383	0.215604	0.999939
PF4V1	0.802071	-3.20189	2.58707	-1.23765	0.215845	0.999939
RASSF8	370.241	-0.162805	0.131554	-1.23755	0.215884	0.999939
SMAD6	1420.9	0.0895324	0.072364	1.23725	0.215994	0.999939
LAMP1	13600.3	0.0583638	0.0471743	1.23719	0.216015	0.999939
RARS2	672.192	0.10865	0.0878328	1.23701	0.216082	0.999939
ABCD1	558.041	0.134027	0.108363	1.23684	0.216146	0.999939
FAM160A1	699.888	-0.10847	0.0877211	-1.23653	0.216261	0.999939
HMGN3	2763.11	-0.0659223	0.0533275	-1.23618	0.216392	0.999939
IL6R	508.057	0.133554	0.108042	1.23612	0.216414	0.999939
ZNF81	180.45	-0.200316	0.162064	-1.23603	0.216446	0.999939
SCG5	13.8916	-0.723585	0.585421	-1.23601	0.216456	0.999939
AP003108.2	38.778	-0.427378	0.345791	-1.23594	0.21648	0.999939
SLC39A3	568.441	0.121337	0.0981999	1.23561	0.216602	0.999939
AFAP1	2518.59	0.0920669	0.0745153	1.23554	0.216628	0.999939
ZFHX3	1266.63	-0.0931082	0.0753581	-1.23554	0.216629	0.999939
2024-09-09	7322.84	0.0542318	0.0439045	1.23522	0.216748	0.999939
LTV1	286.082	0.162193	0.13131	1.23519	0.216759	0.999939
PKP3	8659.58	0.0584788	0.0473576	1.23483	0.216893	0.999939
ZNF761	4312.1	-0.0703345	0.0569716	-1.23455	0.216997	0.999939
PMM1	879.313	0.101297	0.0820533	1.23453	0.217005	0.999939
ATP5IF1	6079.26	-0.0536138	0.0434334	-1.23439	0.217058	0.999939
[truncated: 14,716 more rows]

## Sheet: Table_2D
RL95-2 10 nM 11KDHT vs control
Gene	baseMean	log2FoldChange	lfcSE	stat	pvalue	padj
RPL26	2073.11	0.373406	0.101166	3.69102	0.000223353	0.999956
EBPL	2444.83	0.303645	0.090871	3.3415	0.000833274	0.999956
TCTEX1D2	95.9565	0.633477	0.218335	2.9014	0.00371498	0.999956
EIF3C	794.11	0.351318	0.124098	2.83097	0.00464073	0.999956
HSPA1A	678.727	0.352989	0.128853	2.73947	0.00615379	0.999956
CFHR1	27.03	1.59702	0.584805	2.73086	0.00631702	0.999956
FAM156A	33.8918	1.42489	0.526557	2.70606	0.00680877	0.999956
RSPH6A	2.30884	-4.61594	1.72138	-2.68153	0.0073286	0.999956
ATP5ME	1156.75	0.239831	0.0907199	2.64364	0.00820187	0.999956
TRAF6	357.864	-0.298477	0.118762	-2.51324	0.0119628	0.999956
MMP9	2.00953	4.48428	1.78844	2.50737	0.0121633	0.999956
ATP5MGL	3.47881	-4.14566	1.65513	-2.50473	0.0122543	0.999956
HUS1B	3.01781	4.02043	1.63857	2.45362	0.0141425	0.999956
UBE3D	75.2925	-0.594416	0.243042	-2.44573	0.0144558	0.999956
FAM25G	56.6065	2.25978	0.92404	2.44554	0.0144634	0.999956
ATP5MPL	2715.66	0.148591	0.0607954	2.44411	0.014521	0.999956
C9orf72	314.186	0.315662	0.129885	2.43033	0.0150851	0.999956
ATP2B3	1.91837	4.40773	1.8185	2.42383	0.0153577	0.999956
PRODH	124.44	2.35962	0.992511	2.37742	0.0174341	0.999956
CCDC166	16.7247	-1.28697	0.547554	-2.3504	0.0187531	0.999956
DDT	4.21361	-2.99478	1.2795	-2.3406	0.019253	0.999956
SMIM22	54.4156	0.699364	0.300042	2.33089	0.0197592	0.999956
MMD	188.125	0.365563	0.157543	2.3204	0.0203192	0.999956
SYCE1L	3.51773	3.26285	1.42466	2.29027	0.0220056	0.999956
DDX19B	411.654	0.253302	0.11076	2.28694	0.0221995	0.999956
FGF18	4.09908	2.82234	1.23942	2.27715	0.0227774	0.999956
ADPRHL1	93.9403	-0.504799	0.222672	-2.26701	0.0233896	0.999956
UQCRHL	253.515	0.317789	0.140187	2.26689	0.0233971	0.999956
NMB	499.287	0.227491	0.100727	2.2585	0.0239146	0.999956
PFN4	9.60317	-1.59871	0.713722	-2.23996	0.0250937	0.999956
RPL11	28365.5	0.100974	0.0451993	2.23397	0.025485	0.999956
ETNK2	25.5957	0.919324	0.414783	2.21639	0.0266645	0.999956
EBF4	173.653	-0.358268	0.162451	-2.20538	0.0274272	0.999956
SLC2A14	11.8227	1.41576	0.644815	2.1956	0.0281206	0.999956
PTGDS	7.19737	1.7883	0.819068	2.18333	0.0290112	0.999956
ZAP70	3.88238	-2.72384	1.25622	-2.16827	0.0301378	0.999956
AKNA	251.321	-0.319849	0.14765	-2.16626	0.030291	0.999956
NKAIN4	1.78879	4.32134	2.00322	2.1572	0.0309903	0.999956
OVCH2	19.0143	-1.11835	0.519476	-2.15285	0.0313305	0.999956
ZNF425	195.385	0.35298	0.164175	2.15003	0.0315532	0.999956
TAX1BP3	213.45	0.324306	0.150928	2.14874	0.0316551	0.999956
PCLAF	614.148	0.207295	0.096779	2.14194	0.0321986	0.999956
FAM161B	158.981	-0.384443	0.180354	-2.1316	0.0330397	0.999956
BCS1L	768.137	0.191988	0.0905054	2.12129	0.0338973	0.999956
LILRA6	2.41889	-3.6568	1.73103	-2.1125	0.0346434	0.999956
SGIP1	3.71014	-2.7971	1.32733	-2.1073	0.0350912	0.999956
CGB8	1.61669	-4.10679	1.95213	-2.10375	0.0354006	0.999956
N4BP3	441.054	-0.235944	0.11226	-2.10177	0.0355733	0.999956
SHANK2	91.2538	-0.544756	0.259243	-2.10133	0.0356121	0.999956
RGL4	61.4581	-0.586406	0.279497	-2.09808	0.0358985	0.999956
NCBP2	2918.98	0.113981	0.0548805	2.0769	0.0378109	0.999956
MALL	272.57	0.359094	0.173132	2.07411	0.0380695	0.999956
KLHDC8B	1244.21	0.159903	0.0773462	2.06737	0.0386992	0.999956
TAS2R43	1.56163	-4.0395	1.9583	-2.06276	0.0391357	0.999956
FAM133B	481.42	0.232896	0.113067	2.0598	0.0394176	0.999956
HIST1H4B	2.35261	-3.57987	1.73847	-2.0592	0.0394748	0.999956
MAP1LC3A	4.43513	2.43499	1.18318	2.058	0.0395897	0.999956
C1QTNF3-AMACR	2.24236	3.57221	1.74043	2.05248	0.0401229	0.999956
LACC1	226.408	-0.298561	0.145679	-2.04945	0.0404186	0.999956
ZC3H4	1630.26	-0.13561	0.0664282	-2.04146	0.0412056	0.999956
CKMT1B	48.0401	0.829705	0.408439	2.03141	0.0422137	0.999956
GOLGA8R	19.1779	0.970903	0.478632	2.0285	0.0425097	0.999956
CBWD3	189.259	0.32234	0.158964	2.02776	0.0425852	0.999956
PHOX2A	2.31185	-3.55751	1.75729	-2.02443	0.0429262	0.999956
ANKRD36B	151.412	-0.370638	0.183881	-2.01563	0.0438382	0.999956
RALGPS1	443.178	-0.245897	0.122355	-2.0097	0.0444628	0.999956
AASS	195.998	0.312565	0.155684	2.00769	0.044676	0.999956
TENM1	2.20847	-3.4799	1.73863	-2.00152	0.0453362	0.999956
GOLGA8Q	31.5992	-0.831197	0.415885	-1.99862	0.0456493	0.999956
ZP3	412.334	0.228936	0.114558	1.99842	0.0456708	0.999956
ACYP2	294.299	0.251795	0.126097	1.99684	0.0458426	0.999956
ZNF37A	1019.72	-0.168521	0.0844564	-1.99536	0.0460034	0.999956
PCDHB3	46.915	0.656764	0.330063	1.98981	0.0466115	0.999956
KCNN3	3.06652	-3.04328	1.53142	-1.98722	0.0468976	0.999956
CACHD1	228.801	-0.29215	0.147332	-1.98293	0.0473754	0.999956
CCNG1	2430.68	0.138344	0.0702141	1.97032	0.0488015	0.999956
RGPD5	66.1122	-0.623622	0.316538	-1.97014	0.0488228	0.999956
C11orf74	171.626	0.325507	0.16572	1.9642	0.0495068	0.999956
CPLANE1	813.494	-0.173312	0.088335	-1.96198	0.0497644	0.999956
POLR2I	343.133	0.248476	0.126648	1.96194	0.0497698	0.999956
KCNJ6	9.98228	1.39827	0.713543	1.95962	0.0500404	0.999956
RIMS4	50.7726	-0.598083	0.305295	-1.95903	0.0501088	0.999956
RPS23	17892.2	-0.115209	0.0588865	-1.95647	0.05041	0.999956
MMP16	2.83455	3.02181	1.54544	1.9553	0.0505475	0.999956
KIAA0586	474.443	-0.211473	0.108179	-1.95485	0.050601	0.999956
SHPK	151.802	0.350876	0.179714	1.95241	0.0508896	0.999956
BOLA1	10.673	-1.29626	0.664733	-1.95004	0.0511712	0.999956
SNRPN	98.1179	0.440796	0.226134	1.94927	0.0512632	0.999956
NHSL1	330.738	-0.249842	0.128315	-1.9471	0.0515228	0.999956
EOGT	250.796	-0.269448	0.138529	-1.94506	0.051768	0.999956
MIA	1.35458	3.91266	2.01843	1.93847	0.0525662	0.999956
SRCAP	369.402	-0.233892	0.120722	-1.93745	0.0526907	0.999956
DPEP2	2.06352	3.43853	1.77519	1.93699	0.0527461	0.999956
KLF8	8.94558	1.45207	0.751347	1.93263	0.0532822	0.999956
THNSL2	618.146	-0.211642	0.109614	-1.93079	0.0535085	0.999956
CCDC88B	645.826	0.192825	0.100243	1.92358	0.0544071	0.999956
IMP3	854.298	0.160239	0.0834927	1.9192	0.0549592	0.999956
TIE1	4.1559	-2.26968	1.18503	-1.9153	0.0554549	0.999956
KIAA0391	174.294	-0.322065	0.16817	-1.91512	0.0554772	0.999956
MYH10	1785.52	-0.123023	0.0644757	-1.90806	0.0563839	0.999956
HSD17B11	14.4691	-1.06917	0.562013	-1.9024	0.0571191	0.999956
CIP2A	767.291	0.170888	0.0899145	1.90056	0.0573596	0.999956
TPK1	36.0286	0.725071	0.381556	1.9003	0.0573936	0.999956
MIF	30.4437	-0.728364	0.385268	-1.89054	0.0586859	0.999956
SHC3	7.49494	1.60596	0.850558	1.88813	0.0590092	0.999956
KLHDC8A	1.37295	-3.85664	2.04624	-1.88475	0.0594637	0.999956
FFAR1	1.44129	4.01354	2.13265	1.88195	0.0598426	0.999956
KIF16B	556.801	0.180992	0.0961828	1.88175	0.0598705	0.999956
CFAP53	95.2582	-0.414467	0.220307	-1.88131	0.0599291	0.999956
MT-ND3	34769.5	0.108279	0.0576262	1.87899	0.0602461	0.999956
NAALADL2	67.8646	-0.479904	0.255537	-1.87802	0.060378	0.999956
TVP23A	13.1111	1.10294	0.588027	1.87565	0.060703	0.999956
RGPD1	34.079	0.701718	0.375266	1.86992	0.0614947	0.999956
HEXIM2	163.086	-0.34403	0.184109	-1.86862	0.0616753	0.999956
IPO4	15.303	-1.05904	0.567227	-1.86705	0.0618947	0.999956
TMA7	1702	0.140466	0.0754601	1.86146	0.0626793	0.999956
GPAT2	3.29115	2.44664	1.31761	1.85687	0.0633293	0.999956
RPL36AL	4167.99	0.102413	0.05519	1.85564	0.0635056	0.999956
GTF2H5	1098.73	0.14769	0.0797124	1.85278	0.0639138	0.999956
C1orf52	834.317	-0.156112	0.0842597	-1.85275	0.0639179	0.999956
SF3A3	3088.41	0.101297	0.0548435	1.84703	0.0647431	0.999956
ABCA1	1.28386	-3.77652	2.04803	-1.84398	0.0651861	0.999956
CBSL	34.0321	-0.977632	0.530234	-1.84377	0.0652161	0.999956
TCTN1	916.379	-0.157595	0.0858363	-1.836	0.0663576	0.999956
SENP3-EIF4A1	8.51802	-1.36341	0.742703	-1.83574	0.0663964	0.999956
SLC22A18AS	29.6508	-0.714451	0.389261	-1.8354	0.0664459	0.999956
ZNF792	166.294	-0.307043	0.167812	-1.82968	0.0672976	0.999956
AC007325.2	385.438	0.267689	0.146877	1.82255	0.0683723	0.999956
ACP4	12.3312	1.14368	0.628026	1.82107	0.0685969	0.999956
ZNF280D	712.978	-0.163167	0.0896094	-1.82087	0.0686266	0.999956
TNFRSF10C	4.66186	-1.92232	1.06068	-1.81235	0.0699316	0.999956
RPLP2	25477.4	0.0897856	0.0495567	1.81177	0.0700212	0.999956
ZNF418	7.59966	1.47366	0.813688	1.81109	0.0701276	0.999956
NXPH3	13.4607	1.09192	0.603076	1.81059	0.0702049	0.999956
LRRC23	158.279	0.304837	0.168384	1.81037	0.0702389	0.999956
RPL39	15017.6	0.0978058	0.0540418	1.80982	0.0703239	0.999956
AC092718.8	8.0197	-1.4149	0.782488	-1.80821	0.0705735	0.999956
DDX28	567.857	-0.171045	0.094763	-1.80497	0.0710788	0.999956
SLC24A1	420.902	0.204176	0.113126	1.80485	0.0710988	0.999956
CADM2	1.92762	-3.28905	1.82649	-1.80074	0.0717433	0.999956
CACNA2D3	1.99783	-3.35709	1.86469	-1.80034	0.0718066	0.999956
UBA52	14328.4	0.143258	0.0795875	1.8	0.0718605	0.999956
ZC3H8	456.796	-0.194402	0.108026	-1.79959	0.0719249	0.999956
SP7	7.75249	-1.56522	0.870308	-1.79846	0.0721037	0.999956
ENTPD2	268.389	-0.251167	0.139682	-1.79813	0.0721567	0.999956
VN1R1	5.55632	-1.82874	1.01959	-1.7936	0.0728771	0.999956
FBXO34	1942.86	0.117236	0.0654573	1.79103	0.0732892	0.999956
LMLN2	1.98254	3.40819	1.90471	1.78935	0.073559	0.999956
IL12A	24.4681	-0.806286	0.450971	-1.78789	0.0737937	0.999956
SPECC1L	1045.66	-0.137563	0.0770776	-1.78473	0.0743047	0.999956
ACTL8	7.19167	1.46629	0.822553	1.78261	0.0746503	0.999956
KLHL8	656.128	-0.169454	0.0950905	-1.78202	0.0747452	0.999956
STMN3	98.6514	-0.411748	0.231127	-1.78148	0.074834	0.999956
SUOX	1223.64	0.128457	0.0721444	1.78056	0.0749846	0.999956
PTPN6	1463.37	0.133747	0.0751212	1.78041	0.0750086	0.999956
EGFL8	57.8734	-0.521865	0.293233	-1.77969	0.0751265	0.999956
HNRNPA1P48	452.953	0.227303	0.128092	1.77453	0.0759761	0.999956
KRTCAP3	22.0796	-0.874958	0.493402	-1.77332	0.0761761	0.999956
LDLRAD4	18.2614	0.874015	0.493686	1.77039	0.076663	0.999956
FAM171B	1332.84	-0.13422	0.0758386	-1.76981	0.0767585	0.999956
NBPF14	447.661	-0.20825	0.117985	-1.76505	0.0775545	0.999956
AC005041.1	17.2309	-1.01395	0.574633	-1.76452	0.077645	0.999956
SYN1	1.35786	-3.87054	2.19683	-1.76188	0.0780898	0.999956
PSENEN	617.153	0.172897	0.098134	1.76184	0.0780962	0.999956
NPIPA7	56.071	0.647339	0.367428	1.76181	0.0781014	0.999956
ZNF608	1.20984	3.74525	2.12908	1.7591	0.0785611	0.999956
TXNDC17	834.008	0.150704	0.0856715	1.75909	0.0785617	0.999956
FBXL14	746.971	-0.1756	0.100024	-1.75558	0.0791602	0.999956
GORAB	308.226	0.218899	0.124786	1.75419	0.0793974	0.999956
FAM98A	1682.23	0.112272	0.0641455	1.75027	0.0800715	0.999956
MEGF8	2568.28	-0.10292	0.0588508	-1.74882	0.0803216	0.999956
SLC13A4	78.763	-0.451587	0.258344	-1.74801	0.080463	0.999956
DTNBP1	591.227	0.173573	0.0994389	1.74553	0.0808932	0.999956
EP400	3007.51	-0.12066	0.0692581	-1.74218	0.0814764	0.999956
RSPO4	4.55832	1.9011	1.09165	1.74148	0.0815994	0.999956
LTV1	276.351	0.233689	0.13429	1.74017	0.0818287	0.999956
NOMO3	445.557	0.562278	0.323329	1.73903	0.08203	0.999956
ARL4C	3075.79	0.0965548	0.0555369	1.73857	0.0821105	0.999956
HOXB7	608.827	-0.168631	0.0971515	-1.73576	0.082607	0.999956
ANKRD36C	189.983	-0.314542	0.181225	-1.73565	0.082626	0.999956
UGT1A7	167.817	0.32531	0.187607	1.734	0.0829182	0.999956
PGPEP1	292.723	-0.230317	0.132964	-1.73217	0.0832428	0.999956
PUS10	216.466	-0.267635	0.154708	-1.72993	0.0836421	0.999956
SLC28A1	24.2295	-0.763262	0.441434	-1.72905	0.0837999	0.999956
DNAJA4	17.415	0.923715	0.534358	1.72865	0.0838724	0.999956
CCDC68	1.82581	3.20332	1.85363	1.72814	0.0839634	0.999956
MT-ATP6	95388.4	0.105584	0.0612313	1.72435	0.0846456	0.999956
CHN1	27.0261	-0.720291	0.418143	-1.7226	0.0849618	0.999956
RPS18	52823.4	0.0727042	0.0422102	1.72243	0.084991	0.999956
2024-09-10	458.864	0.185379	0.107754	1.72039	0.085362	0.999956
ADCY5	1.30364	3.84052	2.23454	1.7187	0.0856685	0.999956
CYP4F3	239.037	-0.250946	0.146343	-1.71478	0.0863853	0.999956
MICAL3	2504.31	-0.116727	0.0681043	-1.71394	0.086539	0.999956
CCDC86	814.496	-0.165451	0.0965676	-1.71331	0.0866548	0.999956
ADAMTS13	527.348	-0.175215	0.102335	-1.71217	0.0868654	0.999956
RGS21	1.79462	3.2135	1.87706	1.71199	0.0868985	0.999956
SEM1	2882.7	0.109076	0.0637848	1.71007	0.0872536	0.999956
PRPH2	3.66344	2.18852	1.27982	1.71001	0.0872632	0.999956
GALNT3	4182.2	0.0895213	0.0524052	1.70825	0.0875897	0.999956
CFAP54	7.09699	-1.44828	0.84805	-1.70778	0.0876771	0.999956
WNK1	9634.88	-0.0815001	0.0477267	-1.70764	0.0877025	0.999956
PRR4	4.95924	-1.68004	0.984275	-1.70688	0.0878447	0.999956
GABRB3	1.18048	-3.64284	2.13741	-1.70432	0.0883213	0.999956
SDR39U1	333.1	0.214882	0.126126	1.7037	0.0884369	0.999956
RBBP8	1746.92	-0.121353	0.0713168	-1.7016	0.0888305	0.999956
NEK10	17.1561	-0.914061	0.537656	-1.70008	0.0891149	0.999956
SIPA1L2	612.692	0.165868	0.0976194	1.69913	0.0892942	0.999956
PCDHGA7	7.21254	1.38149	0.813522	1.69816	0.0894774	0.999956
FANCC	576.489	-0.16042	0.0945071	-1.69744	0.0896139	0.999956
CENPJ	841.435	0.145069	0.0854968	1.69678	0.0897388	0.999956
SP8	2.87171	2.3592	1.39134	1.69563	0.0899561	0.999956
ZFP69B	153.918	-0.326289	0.1926	-1.69413	0.0902412	0.999956
COL7A1	304.572	-0.217003	0.128108	-1.69391	0.0902821	0.999956
TBC1D3G	19.9428	-1.11629	0.659739	-1.69202	0.0906419	0.999956
IGF1R	3255.52	-0.0913266	0.0540268	-1.6904	0.0909524	0.999956
TOMM7	4890.07	0.0978045	0.0578983	1.68925	0.0911725	0.999956
MYO1E	1651.32	0.111856	0.0663347	1.68623	0.0917511	0.999956
DNAJC12	1.13594	-3.59703	2.13673	-1.68343	0.0922926	0.999956
SEC61G	1856.58	0.113344	0.0674181	1.68121	0.092723	0.999956
NDUFB1	1969.19	0.118611	0.07056	1.681	0.0927626	0.999956
TONSL	3167.08	-0.0926796	0.0551413	-1.68077	0.092808	0.999956
AC003002.3	7.42384	1.39092	0.827589	1.68069	0.092824	0.999956
ZNF534	3.43146	2.12404	1.26454	1.67969	0.0930178	0.999956
ZNHIT1	2016.03	-0.145601	0.0868869	-1.67576	0.0937857	0.999956
HGS	2645.12	-0.107294	0.0640662	-1.67473	0.0939871	0.999956
TIGAR	28.4546	-0.679133	0.405802	-1.67356	0.0942176	0.999956
JMY	1606.61	-0.126655	0.0757318	-1.67241	0.0944435	0.999956
RPS29	18895.4	0.112169	0.0670896	1.67192	0.0945398	0.999956
ATR	1524.11	-0.12365	0.0739601	-1.67185	0.0945534	0.999956
AC010422.8	39.2413	-0.569576	0.34075	-1.67154	0.0946159	0.999956
ACP6	596.311	-0.166166	0.0994789	-1.67037	0.0948467	0.999956
PJVK	86.2285	-0.391596	0.234839	-1.66751	0.0954134	0.999956
TRAK2	732.43	-0.155034	0.0932182	-1.66313	0.096287	0.999956
FREM2	5234.85	-0.115975	0.069735	-1.66308	0.0962957	0.999956
CSDC2	3.10964	-2.24394	1.35166	-1.66014	0.0968865	0.999956
C14orf39	1.77418	3.22402	1.94581	1.6569	0.0975392	0.999956
SRL	18.2498	0.809086	0.488429	1.65651	0.0976195	0.999956
SHLD3	67.8201	-0.440695	0.266136	-1.6559	0.097742	0.999956
MT-CO2	121568	0.0937322	0.0566283	1.65522	0.0978802	0.999956
TIGD5	2075.04	-0.109399	0.0661496	-1.65381	0.098167	0.999956
ATP5PD	3168.54	0.113207	0.0684787	1.65316	0.0982976	0.999956
RPL31	29563.7	0.0742137	0.0448998	1.65287	0.0983566	0.999956
CD27	7.92832	-1.27492	0.772364	-1.65067	0.0988065	0.999956
CASQ1	1.84753	3.25337	1.97116	1.65049	0.0988431	0.999956
ALS2CR12	5.20769	-1.71054	1.03644	-1.65041	0.0988594	0.999956
ASGR1	1.25007	3.78804	2.29542	1.65026	0.0988895	0.999956
TCP10L	26.215	0.683019	0.413983	1.64987	0.0989691	0.999956
ZBTB40	1420.17	-0.117938	0.0716583	-1.64583	0.0997983	0.999956
PRDX4	3310.23	0.0961221	0.0584311	1.64505	0.099959	0.999956
AKAP2	1.70205	-3.04082	1.8504	-1.64333	0.100314	0.999956
FHIT	247.858	-0.255299	0.155428	-1.64255	0.100475	0.999956
PLXNC1	23.4747	-0.733499	0.446627	-1.64231	0.100526	0.999956
FAM151B	76.1955	-0.413745	0.252048	-1.64153	0.100687	0.999956
ATG5	792.101	0.137835	0.0840112	1.64067	0.100866	0.999956
LYST	505.6	-0.183455	0.11193	-1.63902	0.101209	0.999956
FOXH1	12.0115	1.028	0.627859	1.6373	0.101567	0.999956
PLD4	5.6461	-1.46905	0.898887	-1.6343	0.102195	0.999956
SEC14L5	20.1523	0.78817	0.482379	1.63392	0.102275	0.999956
CDK19	643.531	-0.153416	0.0939411	-1.63311	0.102446	0.999956
SSUH2	2.54102	2.64947	1.62235	1.6331	0.102448	0.999956
NR6A1	177.499	-0.272416	0.166858	-1.63262	0.102549	0.999956
BDKRB2	1115.27	0.118819	0.0727965	1.63221	0.102634	0.999956
AC126755.2	89.842	0.48094	0.294851	1.63113	0.102863	0.999956
CCDC40	98.8024	-0.366469	0.224738	-1.63066	0.102963	0.999956
LNP1	65.1692	0.444719	0.273152	1.6281	0.103504	0.999956
ZNF273	202.077	0.245005	0.150497	1.62798	0.10353	0.999956
TMEM79	254.113	-0.230887	0.141843	-1.62776	0.103576	0.999956
TRO	3.69923	1.8544	1.14008	1.62656	0.103831	0.999956
SLC28A3	16.6313	-0.867747	0.533507	-1.6265	0.103844	0.999956
BYSL	889.226	0.137033	0.0843438	1.6247	0.104227	0.999956
TAF4B	629.128	-0.147695	0.0909931	-1.62314	0.104558	0.999956
ZNF888	1028.7	-0.123383	0.076152	-1.62023	0.105184	0.999956
AC008397.2	1.07582	3.60274	2.22465	1.61946	0.105348	0.999956
ZNF415	15.7816	0.891773	0.550887	1.61879	0.105492	0.999956
P4HTM	493.364	-0.175737	0.108596	-1.61827	0.105605	0.999956
COL3A1	455.586	-0.17454	0.107876	-1.61797	0.105668	0.999956
LY6K	2535.49	-0.111658	0.0690758	-1.61646	0.105996	0.999956
C18orf21	363.806	0.200559	0.124148	1.61548	0.106207	0.999956
TUBA1A	198.918	-0.263378	0.163046	-1.61536	0.106233	0.999956
MST1	189.985	-0.251077	0.155465	-1.615	0.10631	0.999956
WDR47	612.542	-0.151561	0.0938462	-1.61499	0.106312	0.999956
SLC35A1	430.89	0.184109	0.114014	1.61479	0.106355	0.999956
EDN1	575.529	0.160291	0.0992832	1.61448	0.106423	0.999956
CDK2AP1	3054.7	0.133767	0.0828758	1.61406	0.106513	0.999956
AL159163.1	1.074	3.56525	2.21021	1.61308	0.106727	0.999956
C8orf59	795.43	0.141136	0.087529	1.61245	0.106864	0.999956
CHST5	3.78282	1.91575	1.18863	1.61173	0.107021	0.999956
ALDH1L2	35.6693	-0.589776	0.366588	-1.60882	0.107655	0.999956
ABHD14A	84.4204	-0.382753	0.238007	-1.60816	0.107801	0.999956
FBXO15	19.492	-0.774854	0.481907	-1.60789	0.107859	0.999956
SBSN	5.36773	-1.60704	0.999497	-1.60785	0.107868	0.999956
STEAP3	786.696	-0.157775	0.0981775	-1.60704	0.108046	0.999956
OSCAR	175.794	-0.287782	0.179151	-1.60637	0.108194	0.999956
FAM19A2	18.3213	-0.789487	0.491907	-1.60495	0.108505	0.999956
CCDC102B	25.4649	0.683772	0.426671	1.60257	0.109029	0.999956
PRKDC	11716.6	-0.0966363	0.0603254	-1.60192	0.109174	0.999956
SLC22A12	1.16698	3.72701	2.32856	1.60057	0.109473	0.999956
SNRPE	3379.82	0.0953292	0.0596093	1.59923	0.109769	0.999956
GDF11	485.049	0.185737	0.11615	1.59911	0.109795	0.999956
SLC22A1	1.18426	-3.64857	2.28217	-1.59873	0.109881	0.999956
NSRP1	1028.67	0.130604	0.0819037	1.59461	0.1108	0.999956
ADD2	4.62412	-1.61479	1.01302	-1.59404	0.110928	0.999956
RNF183	2.69106	2.17046	1.36231	1.59322	0.111111	0.999956
MT-ND2	74913.6	0.1086	0.0681727	1.59301	0.111157	0.999956
METAP2	3793.7	0.0866077	0.0543997	1.59206	0.111371	0.999956
GJB4	18.5885	-0.841025	0.528393	-1.59167	0.11146	0.999956
RANBP3L	4.26149	1.69147	1.06273	1.59164	0.111467	0.999956
LYRM7	776.411	-0.135212	0.0849659	-1.59137	0.111526	0.999956
TMEM52	106.299	-0.349637	0.219735	-1.59117	0.11157	0.999956
DCXR	1841.34	0.125913	0.0791366	1.59108	0.111591	0.999956
SPATA25	21.0616	-0.753148	0.473439	-1.5908	0.111654	0.999956
RPL37	25565.8	0.0882085	0.0554817	1.58987	0.111865	0.999956
HCAR3	6.66203	-1.35364	0.85171	-1.58932	0.111989	0.999956
LYPD6B	3494.03	0.0869313	0.0547486	1.58783	0.112326	0.999956
UQCRH	6861.5	0.0876974	0.0552376	1.58764	0.112368	0.999956
PLCB2	114.114	-0.332359	0.20974	-1.58462	0.113052	0.999956
CASP3	2712.07	0.0925467	0.0584627	1.583	0.11342	0.999956
ITGB7	7.92793	-1.38242	0.873558	-1.58252	0.113531	0.999956
GPR171	1.61742	-2.97188	1.87857	-1.58199	0.113652	0.999956
RAB9B	41.5818	-0.517193	0.326978	-1.58173	0.11371	0.999956
NPIPA1	334.632	-0.212103	0.134204	-1.58045	0.114004	0.999956
RARRES2	3.7487	-1.78536	1.13012	-1.5798	0.114152	0.999956
ARHGAP22	1.60905	-3.00385	1.90154	-1.57969	0.114177	0.999956
SLC8A1	27.4017	0.654042	0.414106	1.5794	0.114243	0.999956
PNMA8A	1.03378	3.51838	2.2321	1.57627	0.114964	0.999956
CDSN	1.03378	3.51838	2.2321	1.57627	0.114964	0.999956
DHRS4	754.996	-0.165883	0.105263	-1.57589	0.115052	0.999956
SPDYE16	5.75822	1.51431	0.961162	1.57549	0.115142	0.999956
MAGEF1	1755.38	0.129513	0.0822316	1.57498	0.115262	0.999956
SUSD1	40.4523	-0.534669	0.339638	-1.57423	0.115434	0.999956
FADS1	39.0499	-0.571548	0.363163	-1.5738	0.115533	0.999956
CCDC81	4.11046	1.69011	1.07537	1.57165	0.116033	0.999956
GNL3L	932.686	-0.129363	0.0823439	-1.57101	0.11618	0.999956
C22orf39	810.306	0.136669	0.0871263	1.56863	0.116734	0.999956
GOLGA6B	1.02488	3.5084	2.2371	1.56828	0.116816	0.999956
PLET1	1.02488	3.5084	2.2371	1.56828	0.116816	0.999956
FBLN2	25.7794	-0.703439	0.448743	-1.56757	0.11698	0.999956
PSG1	267.253	0.220926	0.140943	1.56748	0.117002	0.999956
CMA1	1.75777	-3.10849	1.9837	-1.56701	0.117112	0.999956
MRM1	303.201	-0.213552	0.136438	-1.56519	0.117539	0.999956
FERMT2	303.405	0.20333	0.130163	1.56211	0.118262	0.999956
STX2	233.804	0.231824	0.148468	1.56145	0.118418	0.999956
SERHL2	115.534	-0.329614	0.211196	-1.5607	0.118594	0.999956
KCNJ15	19.8654	-0.799981	0.512776	-1.5601	0.118736	0.999956
STRIP2	123.958	-0.296633	0.190178	-1.55976	0.118816	0.999956
MB	1045.66	0.150009	0.0961885	1.55953	0.118871	0.999956
STOML1	263.684	-0.239539	0.153613	-1.55936	0.118911	0.999956
PRTG	243.285	-0.2174	0.139445	-1.55903	0.118989	0.999956
IFNE	5.04694	-1.70526	1.09439	-1.55819	0.119189	0.999956
SLC34A3	284.292	-0.225997	0.145135	-1.55715	0.119435	0.999956
FAAP20	1627.78	0.124541	0.0799882	1.55699	0.119472	0.999956
SOX2	14.1204	0.887476	0.570832	1.5547	0.120016	0.999956
EPB41L5	694.163	0.14545	0.093568	1.55449	0.120068	0.999956
MRPS33	851.039	0.13327	0.085796	1.55333	0.120344	0.999956
NANOS3	1.06952	-3.48736	2.24531	-1.55317	0.120382	0.999956
AQP5	1.56432	3.00001	1.93196	1.55283	0.120463	0.999956
RPL21	21605.7	0.0818869	0.0527357	1.55278	0.120476	0.999956
GSG1	1.56053	3.00004	1.93309	1.55194	0.120677	0.999956
ACTN3	3.04621	-2.2834	1.47217	-1.55104	0.120892	0.999956
B3GNT9	127.318	-0.29917	0.19289	-1.55098	0.120906	0.999956
TMEM191B	155.314	0.277684	0.179045	1.55092	0.120922	0.999956
RPL34	17079.7	0.0778797	0.0502326	1.55038	0.12105	0.999956
PSMA1	819.948	0.131357	0.0847534	1.54987	0.121172	0.999956
CXorf58	6.23304	1.33019	0.858278	1.54984	0.121181	0.999956
CDKN2AIP	719.568	0.139413	0.0899904	1.5492	0.121335	0.999956
SLC22A15	848.032	-0.127717	0.0824538	-1.54895	0.121393	0.999956
CAMK2B	160.482	-0.274445	0.17721	-1.54869	0.121455	0.999956
HPX	11.9096	-1.00211	0.647364	-1.54799	0.121625	0.999956
SRGAP2B	466.482	0.198394	0.128177	1.54782	0.121666	0.999956
CSF2RB	12.3791	0.979425	0.632841	1.54766	0.121703	0.999956
RPGRIP1L	413.784	0.181577	0.117334	1.54752	0.121739	0.999956
MRPS21	1089.43	0.114321	0.073882	1.54734	0.121781	0.999956
MPDZ	866.397	-0.125047	0.0808243	-1.54714	0.121829	0.999956
AC092835.1	6.93952	-1.33964	0.866241	-1.5465	0.121984	0.999956
SOX30	1.11868	3.61903	2.34024	1.54643	0.122001	0.999956
MCC	863.896	-0.131391	0.0849824	-1.54609	0.122082	0.999956
UBL5	3203.93	0.0887885	0.0574377	1.54582	0.122147	0.999956
EBF1	14.7085	0.943532	0.610444	1.54565	0.122189	0.999956
SESN1	125.623	-0.300191	0.194278	-1.54516	0.122307	0.999956
HEATR9	4.65827	-1.56566	1.01366	-1.54456	0.122453	0.999956
LIN28A	1.57666	-2.93905	1.90449	-1.54322	0.122777	0.999956
PYGL	656.746	0.146714	0.0950947	1.54282	0.122875	0.999956
IFNLR1	517.595	0.15507	0.100659	1.54054	0.12343	0.999956
TBXAS1	7.79592	1.16391	0.755919	1.53973	0.123627	0.999956
BUB1B	2007.36	0.0983009	0.0640049	1.53583	0.124579	0.999956
PFN1	18587.8	0.0832028	0.0542076	1.53489	0.12481	0.999956
INPP5E	1037.59	-0.121079	0.0790333	-1.532	0.125521	0.999956
BMP8A	14.4251	-0.910726	0.594658	-1.53151	0.125643	0.999956
LARS2	1486.78	-0.105442	0.0688561	-1.53133	0.125687	0.999956
LCE5A	0.984653	3.45973	2.26056	1.53048	0.125899	0.999956
MRPL32	1170.51	0.114608	0.0749143	1.52985	0.126054	0.999956
FOXD4	6.04981	-1.37395	0.898496	-1.52916	0.126224	0.999956
CNKSR1	927.487	-0.122542	0.0801383	-1.52913	0.126232	0.999956
CYP4Z1	33.6748	-0.56642	0.370577	-1.52848	0.126393	0.999956
FBXO24	36.0633	-0.560072	0.36658	-1.52783	0.126554	0.999956
DDX19A	727.699	-0.136685	0.0894763	-1.52761	0.12661	0.999956
MTTP	2.18719	-2.46241	1.61219	-1.52737	0.126668	0.999956
HYAL4	0.980204	3.45455	2.26328	1.52635	0.126924	0.999956
ABRACL	494.81	0.157121	0.102993	1.52555	0.127122	0.999956
AHSA1	3872.18	0.0839457	0.0550585	1.52466	0.127343	0.999956
MT-ND4L	26488.3	0.1036	0.0679543	1.52455	0.127372	0.999956
PHETA2	5.79093	1.46101	0.960093	1.52174	0.128075	0.999956
GRTP1	1283.01	-0.118071	0.0776137	-1.52127	0.128192	0.999956
CD69	1.11423	3.61483	2.37677	1.5209	0.128284	0.999956
EAPP	961.145	0.133338	0.0877916	1.5188	0.128813	0.999956
POLR2J	1103.73	0.114637	0.0755079	1.51821	0.128962	0.999956
ABCB6	65.3349	-0.401732	0.264661	-1.51791	0.129036	0.999956
RPL24	19996.4	0.0803524	0.0529421	1.51774	0.129079	0.999956
IL17REL	1.59933	-2.92315	1.926	-1.51773	0.129082	0.999956
AC022400.6	1.59933	-2.92315	1.926	-1.51773	0.129082	0.999956
TRMT13	556.453	-0.161189	0.10629	-1.5165	0.129394	0.999956
ACAP1	383.523	-0.221601	0.146206	-1.51567	0.129602	0.999956
COLQ	18.8179	0.770016	0.508688	1.51373	0.130095	0.999956
TMEM201	735.835	-0.140377	0.0927859	-1.51291	0.130302	0.999956
TNRC6C	521.177	-0.150085	0.0992434	-1.51229	0.130459	0.999956
OST4	2622.27	0.098869	0.0654081	1.51157	0.130643	0.999956
ZNF132	75.1257	0.375909	0.248717	1.5114	0.130688	0.999956
GOT1	2695.9	0.0918118	0.0607746	1.51069	0.130866	0.999956
SLC44A5	10.6554	-1.00747	0.666976	-1.5105	0.130916	0.999956
UTS2	0.984223	-3.38723	2.2438	-1.50959	0.131147	0.999956
SEC16A	5239.55	-0.0752274	0.0498599	-1.50878	0.131356	0.999956
UQCR11	806.589	0.13742	0.0911078	1.50832	0.131472	0.999956
AL031708.1	25.188	-0.646343	0.428751	-1.5075	0.131682	0.999956
OSBPL9	4902.3	0.076226	0.0506113	1.50611	0.13204	0.999956
CHRM5	4.24168	-1.60453	1.06605	-1.50511	0.132295	0.999956
INHBA	114.96	0.416187	0.276544	1.50496	0.132335	0.999956
AC007325.4	111.959	0.805125	0.535399	1.50378	0.132637	0.999956
OXER1	2.13054	-2.58178	1.7187	-1.50217	0.133053	0.999956
HLA-A	16.8397	0.830901	0.553743	1.50052	0.13348	0.999956
MAPT	93.3747	-0.345012	0.230019	-1.49993	0.133633	0.999956
ACTR8	894.022	0.126012	0.0840201	1.49978	0.13367	0.999956
AQP1	10.6368	0.994704	0.663284	1.49967	0.133701	0.999956
SCTR	0.988009	-3.39206	2.26206	-1.49954	0.133733	0.999956
HMGXB4	2285.24	0.095899	0.0640098	1.49819	0.134083	0.999956
DSG3	32.3658	-0.599067	0.400058	-1.49745	0.134276	0.999956
MT-ND4	161064	0.100938	0.0674208	1.49713	0.134359	0.999956
TANGO6	392.234	-0.169831	0.113448	-1.49699	0.134397	0.999956
IL16	2.79046	-2.0758	1.3882	-1.49532	0.134831	0.999956
FZD3	850.54	-0.125707	0.0840894	-1.49493	0.134934	0.999956
TMSB15B	8.60838	-1.09419	0.731954	-1.49489	0.134943	0.999956
KBTBD13	0.980436	-3.38254	2.26662	-1.49233	0.135612	0.999956
FOXO6	470.018	0.159732	0.107089	1.49159	0.135807	0.999956
NDUFS6	2842.8	0.0985494	0.066123	1.4904	0.13612	0.999956
BDH2	46.544	0.492666	0.330749	1.48955	0.136343	0.999956
TSHZ3	225.853	0.214104	0.143823	1.48866	0.136576	0.999956
TUBA8	12.9562	-0.918536	0.617186	-1.48826	0.136681	0.999956
PPIL6	58.6562	-0.428859	0.288192	-1.4881	0.136724	0.999956
SIRT4	31.2121	-0.587003	0.395395	-1.4846	0.13765	0.999956
RGPD4	3.1185	-1.96434	1.32328	-1.48445	0.137691	0.999956
RPS20	31489.8	0.0657634	0.0443116	1.48411	0.137779	0.999956
GALNT10	842.907	-0.146056	0.098449	-1.48357	0.137923	0.999956
CAPN10	983.705	0.12155	0.0820494	1.48142	0.138495	0.999956
DAPL1	4.40339	1.63759	1.10566	1.4811	0.138581	0.999956
FXYD5	4234.85	0.0863331	0.0583064	1.48068	0.138692	0.999956
IPP	975.262	-0.115435	0.0780044	-1.47985	0.138912	0.999956
ATP5MD	2836.53	0.085792	0.0579941	1.47932	0.139054	0.999956
NTS	2.11782	2.40397	1.62544	1.47896	0.139151	0.999956
AP000944.2	6.32524	-1.25943	0.851597	-1.4789	0.139167	0.999956
TMEM158	18.7109	0.767463	0.519031	1.47864	0.139235	0.999956
DENND1C	1082.68	0.111632	0.0756215	1.4762	0.139891	0.999956
PTHLH	13.833	-0.847701	0.574313	-1.47603	0.139937	0.999956
OTX1	355.941	0.175248	0.118739	1.47591	0.139967	0.999956
NPIPB8	13.9879	-0.862144	0.584422	-1.47521	0.140157	0.999956
PLEKHB1	1.03823	3.52443	2.38924	1.47513	0.140178	0.999956
CAMK2N2	30.4104	0.604305	0.409691	1.47503	0.140205	0.999956
BLOC1S1-RDH5	19.6773	-0.724553	0.491302	-1.47476	0.140277	0.999956
SLC25A12	536.257	-0.148452	0.100688	-1.47438	0.140381	0.999956
PPRC1	2288.85	-0.0886965	0.0602029	-1.47329	0.140672	0.999956
FRMPD2	18.7825	0.727484	0.494292	1.47177	0.141083	0.999956
NFKBIZ	888.162	-0.134959	0.0917058	-1.47165	0.141115	0.999956
SSH2	938.221	-0.123644	0.0840267	-1.47149	0.141159	0.999956
CD63	10811.4	0.0680617	0.0462804	1.47064	0.14139	0.999956
CHMP2B	2254.98	0.0946147	0.0643458	1.47041	0.141451	0.999956
SRRT	4669.07	0.0756702	0.0514642	1.47035	0.141468	0.999956
SLC25A36	4325.01	-0.0795012	0.0540836	-1.46997	0.141571	0.999956
AC004076.1	1.04307	-3.49304	2.37718	-1.4694	0.141723	0.999956
RFFL	489.931	-0.15163	0.103248	-1.4686	0.14194	0.999956
MANSC4	1.46883	-2.81515	1.91728	-1.4683	0.142022	0.999956
C5	216.264	-0.214553	0.146236	-1.46717	0.14233	0.999956
ONECUT1	1.06573	-3.48586	2.37594	-1.46714	0.142337	0.999956
PPIG	3794.19	0.0843536	0.0575129	1.46669	0.142461	0.999956
CDKN1A	1112.11	0.117573	0.0801714	1.46652	0.142508	0.999956
SLC4A1AP	1169.27	0.105431	0.0718928	1.46651	0.14251	0.999956
DDX51	998.252	-0.115567	0.0788782	-1.46513	0.142886	0.999956
EXOSC7	1702.45	0.0949333	0.064896	1.46285	0.143508	0.999956
DMAP1	762.764	0.131395	0.089822	1.46284	0.143512	0.999956
PLCD4	95.7824	-0.327821	0.22425	-1.46185	0.143781	0.999956
TMEM218	923.634	0.124169	0.0849735	1.46127	0.143941	0.999956
MDFI	1072.27	-0.115062	0.0787738	-1.46067	0.144106	0.999956
CDR2L	2192.3	-0.0935005	0.0640787	-1.45915	0.144523	0.999956
EIF3K	3705.5	0.088878	0.0609423	1.4584	0.144731	0.999956
FAT1	13649.4	-0.0896765	0.0614935	-1.45831	0.144756	0.999956
RASSF2	0.943468	-3.33761	2.28995	-1.4575	0.144979	0.999956
TACC1	88.3168	-0.345445	0.237224	-1.45619	0.145339	0.999956
CNTN1	0.939681	-3.33268	2.29242	-1.45378	0.146007	0.999956
SYTL5	0.939681	-3.33268	2.29242	-1.45378	0.146007	0.999956
AP5M1	936.307	-0.114739	0.0790029	-1.45234	0.146408	0.999956
SLC6A17	59.7503	-0.397591	0.273785	-1.4522	0.146446	0.999956
PHKA1	854.064	-0.117388	0.0809795	-1.44961	0.147169	0.999956
TMEM240	67.2925	-0.374503	0.25841	-1.44926	0.147266	0.999956
CDPF1	558.358	0.143313	0.0989296	1.44864	0.147439	0.999956
VSIG10	1263.86	-0.104498	0.07214	-1.44854	0.147465	0.999956
CYP3A5	12.6418	0.921982	0.636492	1.44854	0.147467	0.999956
BCAS1	55.8813	0.41153	0.284123	1.44842	0.147499	0.999956
LCP1	333.229	-0.200024	0.138122	-1.44817	0.147569	0.999956
GBE1	811.111	-0.151112	0.104354	-1.44807	0.147599	0.999956
EPHX3	2.65225	-2.09393	1.44672	-1.44736	0.147796	0.999956
MAP2K1	1554.04	0.112641	0.0778257	1.44734	0.147801	0.999956
COX6C	5763	0.0845545	0.0584313	1.44708	0.147876	0.999956
ZDBF2	490.225	-0.15428	0.106665	-1.4464	0.148065	0.999956
EMC8	1278.16	0.111366	0.0770048	1.44622	0.148114	0.999956
TNNI3	130.588	0.282973	0.195676	1.44613	0.148141	0.999956
F8A2	16.2949	0.767635	0.531574	1.44408	0.148717	0.999956
RNF122	312.303	-0.178473	0.123593	-1.44403	0.148729	0.999956
BST1	13.9895	-0.823085	0.570267	-1.44333	0.148927	0.999956
RNF182	1.03255	-3.44698	2.38854	-1.44313	0.148984	0.999956
FP565260.3	179.478	-0.343111	0.237918	-1.44214	0.149263	0.999956
NRP2	150.154	0.310537	0.215435	1.44144	0.149459	0.999956
DTX2	335.052	0.183997	0.127678	1.4411	0.149557	0.999956
PAK6	581.373	0.142261	0.0987964	1.43994	0.149884	0.999956
C3orf20	2.19934	-2.35009	1.63252	-1.43955	0.149996	0.999956
ADPGK	2063.34	0.0894973	0.0621771	1.43939	0.150039	0.999956
TNFAIP8	408.931	-0.160332	0.111449	-1.43862	0.150258	0.999956
TEX44	13.1303	-0.838014	0.583155	-1.43703	0.150708	0.999956
CD163	2.93905	1.84457	1.28443	1.4361	0.150974	0.999956
GLCE	537.778	0.146932	0.102317	1.43605	0.150988	0.999956
CELSR2	2526.11	-0.0906644	0.0631934	-1.43471	0.151369	0.999956
DPP9	3465.68	-0.0819566	0.057132	-1.43451	0.151426	0.999956
ASB1	1545.28	0.0973357	0.0678631	1.43429	0.151488	0.999956
CDC25A	836.7	-0.120539	0.0840581	-1.434	0.151572	0.999956
NEK7	2492.57	0.0847608	0.059123	1.43363	0.151677	0.999956
MRPS24	7.77858	-1.11008	0.774492	-1.43331	0.151771	0.999956
ALKBH4	436.876	0.157091	0.109624	1.433	0.151858	0.999956
DCST1	90.621	0.367198	0.256292	1.43274	0.151933	0.999956
DBR1	688.588	0.133401	0.0932323	1.43085	0.152474	0.999956
TXN	8566.22	0.0706117	0.0493599	1.43055	0.15256	0.999956
POMK	874.434	-0.132384	0.0925624	-1.43021	0.152657	0.999956
EIF2AK4	3005.3	-0.0796017	0.0556956	-1.42923	0.152939	0.999956
UTRN	1969.02	-0.117169	0.0819891	-1.42908	0.152981	0.999956
ZNF532	3267.33	-0.0792115	0.055433	-1.42896	0.153016	0.999956
GTF2E2	1945.37	0.0912775	0.0638792	1.42891	0.153031	0.999956
FOXD2	166.699	-0.234758	0.16431	-1.42875	0.153076	0.999956
CARD10	2152.38	-0.0982134	0.0687494	-1.42857	0.153128	0.999956
ZNF658	289.64	-0.192368	0.134676	-1.42837	0.153185	0.999956
IFITM5	1.13648	3.64277	2.55037	1.42833	0.153197	0.999956
ZNF436	820.794	-0.136703	0.0957502	-1.4277	0.153378	0.999956
TEX52	26.7741	0.591626	0.414446	1.42751	0.153432	0.999956
KYAT3	1052.07	0.116094	0.0813322	1.4274	0.153464	0.999956
RIC8A	711.51	-0.129735	0.0909843	-1.42591	0.153895	0.999956
NME1-NME2	2.01593	-2.36547	1.65906	-1.42579	0.153929	0.999956
STC1	4.18883	1.60054	1.12301	1.42522	0.154094	0.999956
TUBA3D	28.7203	-0.569245	0.399413	-1.42521	0.154098	0.999956
GCC2	1006.8	-0.121879	0.0856326	-1.42328	0.154654	0.999956
POLR2F	1288.49	0.112341	0.0790326	1.42145	0.155185	0.999956
FAM25C	114.606	0.295441	0.207905	1.42104	0.155305	0.999956
CFAP47	17.5447	-0.713794	0.502575	-1.42027	0.155528	0.999956
ELOA3	2.10527	2.52435	1.779	1.41897	0.155907	0.999956
ANKDD1B	6.36461	-1.26086	0.889117	-1.4181	0.15616	0.999956
KLHL29	833.129	-0.12949	0.0913156	-1.41805	0.156175	0.999956
COIL	1020.15	0.112051	0.0790353	1.41773	0.15627	0.999956
TSPEAR	23.7173	0.633076	0.446571	1.41764	0.156297	0.999956
RPL9	14064.7	0.0720939	0.0508578	1.41756	0.15632	0.999956
AL110118.2	2.96758	-1.79127	1.26424	-1.41688	0.156519	0.999956
CCDC125	708.565	-0.139449	0.0984669	-1.4162	0.156717	0.999956
CCNG2	4095.7	0.0872921	0.0616505	1.41592	0.156799	0.999956
RNF19B	1321.97	0.103587	0.073185	1.41541	0.156948	0.999956
NNMT	5.44205	-1.51806	1.07268	-1.41521	0.157007	0.999956
TBC1D19	196.285	-0.215596	0.152409	-1.41459	0.15719	0.999956
RSPH1	16.0749	0.828487	0.585875	1.4141	0.157332	0.999956
CCDC144A	37.9461	0.502739	0.355541	1.41401	0.157359	0.999956
GFY	1.36222	2.78616	1.97056	1.41389	0.157394	0.999956
ARHGAP25	88.0739	0.328527	0.232507	1.41298	0.157663	0.999956
AC004922.1	5.0326	1.37018	0.970299	1.41212	0.157916	0.999956
[truncated: 16,154 more rows]

## Sheet: Table_3A
TCGA UCEC - low-grade EC vs tumor-adjacent endometrium
[truncated: 5,465 more rows]

[truncated: 1 more sheets: Table_3B]
